# Supplementary material for: Diaqua­bis­{2-hy­droxy-5-[(pyridin-2-yl)methyl­idene­amino]­benzoato-κ2 N,N′}zinc(II) dihydrate
Source: Acta Crystallogr Sect E Struct Rep Online. 2010 Nov 6;66(Pt 12):m1524–5. doi: 10.1107/S160053681004496X (PMC3011778; doi:10.1107/S160053681004496X)
Supplement: Supplementary file 2 [file e-66-m1524-Isup2.hkl]

# 
# h,k,l, Fc-squared, Fo-squared, sigma(Fo-squared) and status flag 
# 
data_I
_shelx_title ' aa in Pbcn' 
_shelx_refln_list_code          4 
_shelx_F_calc_maximum      262.86 
_exptl_crystal_F_000      1280.00 
_reflns_d_resolution_high  0.7697 
 
loop_ 
 _symmetry_equiv_pos_as_xyz 
 'x, y, z' 
 '-x+1/2, -y+1/2, z+1/2' 
 'x+1/2, -y+1/2, -z' 
 '-x, y, -z+1/2' 
 '-x, -y, -z' 
 'x-1/2, y-1/2, -z-1/2' 
 '-x-1/2, y-1/2, z' 
 'x, -y, z-1/2' 
 
_cell_length_a    15.8120 
_cell_length_b    10.6962 
_cell_length_c    15.6361 
_cell_angle_alpha  90.000 
_cell_angle_beta   90.000 
_cell_angle_gamma  90.000 
 
_shelx_F_squared_multiplier     1.000 
 
loop_ 
 _refln_index_h 
 _refln_index_k 
 _refln_index_l 
 _refln_F_squared_calc 
 _refln_F_squared_meas 
 _refln_F_squared_sigma 
 _refln_observed_status 
   2   0   0    31087.99    31304.03    708.78 o 
   4   0   0     4991.24     5297.88    100.67 o 
   6   0   0    44092.13    43115.45   1458.18 o 
   8   0   0    26198.23    26876.90    497.17 o 
  10   0   0     8292.44     7578.92    146.45 o 
  12   0   0     1215.26     1244.15     42.00 o 
  14   0   0     1228.92     1232.19     43.68 o 
  16   0   0      415.79      415.07     28.13 o 
  18   0   0       66.41       20.04     16.33 o 
  20   0   0       31.85       25.40     18.96 o 
   1   1   0     1308.62     1661.26     24.45 o 
   3   1   0    12736.31    12792.30    206.31 o 
   5   1   0     1028.47      898.51     20.71 o 
   7   1   0    28253.08    29263.71    414.27 o 
   9   1   0     4322.21     4180.29     58.96 o 
  11   1   0     2470.85     2452.27     42.15 o 
  13   1   0      408.55      389.44     31.21 o 
  15   1   0     1267.33     1283.99     32.62 o 
  17   1   0     1723.64     1762.04     41.85 o 
  19   1   0      238.98      237.81     17.84 o 
   0   2   0     2317.94     2176.93     51.96 o 
   2   2   0     1277.63     1341.66     19.47 o 
   4   2   0     3656.37     3767.79     51.43 o 
   6   2   0     7901.37     7750.86    128.14 o 
   8   2   0        5.86        2.04      4.64 o 
  10   2   0     1983.52     1901.73     47.58 o 
  12   2   0       15.15       25.15      7.20 o 
  14   2   0     2549.22     2460.35     50.75 o 
  16   2   0      276.06      268.19     16.61 o 
  18   2   0       17.37        4.90     10.92 o 
  20   2   0       19.67      -10.46     14.97 o 
   1   3   0    14745.27    15350.68    218.02 o 
   3   3   0       99.20      113.11      4.63 o 
   5   3   0       48.50       45.44      6.86 o 
   7   3   0      199.14      217.04      6.89 o 
   9   3   0      145.61      150.05      8.87 o 
  11   3   0      413.70      374.40     13.98 o 
  13   3   0      759.20      739.95     22.35 o 
  15   3   0        0.44        4.66     10.28 o 
  17   3   0       13.20       22.43     11.37 o 
  19   3   0        6.74       -1.22     12.07 o 
   0   4   0    32329.73    36094.94    795.33 o 
   2   4   0      497.71      555.72     10.50 o 
   4   4   0      478.27      449.40     13.55 o 
   6   4   0     1586.51     1583.84     25.05 o 
   8   4   0      916.17      931.53     20.36 o 
  10   4   0      156.67      153.75     12.50 o 
  12   4   0      363.34      346.64     14.81 o 
  14   4   0      855.07      819.53     31.56 o 
  16   4   0      262.31      238.93     16.40 o 
  18   4   0      133.09      110.93     14.74 o 
   1   5   0    22324.87    23903.07    375.44 o 
   3   5   0    15553.12    15976.85    210.46 o 
   5   5   0      242.29      167.68      6.92 o 
   7   5   0     4474.92     4622.39     65.35 o 
   9   5   0     5000.97     5060.71     88.44 o 
  11   5   0      332.05      371.17     14.73 o 
  13   5   0     1894.67     1894.09     41.68 o 
  15   5   0      302.98      263.54     16.72 o 
  17   5   0       39.01       36.48     12.21 o 
  19   5   0       17.60        5.53     13.10 o 
   0   6   0     4942.44     4918.16    117.50 o 
   2   6   0     5799.69     5935.78     88.72 o 
   4   6   0     5349.20     5434.41     75.06 o 
   6   6   0     2293.77     2224.80     34.66 o 
   8   6   0     5338.19     5379.83     84.31 o 
  10   6   0     3319.20     3263.38     55.67 o 
  12   6   0      211.53      216.64     15.78 o 
  14   6   0      499.31      501.80     19.38 o 
  16   6   0      427.34      391.13     23.18 o 
  18   6   0      131.00       93.58     16.98 o 
   1   7   0       59.09       86.37     13.75 o 
   3   7   0      391.45      407.14     15.21 o 
   5   7   0     2313.90     2422.93     46.35 o 
   7   7   0     2967.16     3115.29     58.45 o 
   9   7   0      209.65      220.07     14.01 o 
  11   7   0       12.68       -5.88     10.14 o 
  13   7   0      734.74      783.47     40.84 o 
  15   7   0       84.37       51.87     12.90 o 
  17   7   0       63.75       28.14     14.81 o 
   0   8   0      420.42      423.95     58.86 o 
   2   8   0       25.52       18.78     10.32 o 
   4   8   0     1095.17     1117.69     32.96 o 
   6   8   0      587.34      656.27     25.69 o 
   8   8   0      784.67      763.47     28.47 o 
  10   8   0      459.48      469.53     24.31 o 
  12   8   0      346.89      336.17     22.17 o 
  14   8   0       43.05       43.03     15.06 o 
  16   8   0        1.09       15.24     17.96 o 
   1   9   0      364.62      323.74     16.43 o 
   3   9   0       18.20        6.33      9.17 o 
   5   9   0      440.81      452.93     19.03 o 
   7   9   0        2.07       -4.79     10.19 o 
   9   9   0        4.26        3.87     12.55 o 
  11   9   0        2.12        5.88     13.15 o 
  13   9   0       47.76       41.85     16.19 o 
  15   9   0      199.01      211.04     22.50 o 
   0  10   0      269.99      325.78     25.08 o 
   2  10   0      104.33      119.17     13.07 o 
   4  10   0       39.08       54.28     11.43 o 
   6  10   0      344.68      371.32     22.34 o 
   8  10   0      713.22      758.13     30.70 o 
  10  10   0      187.94      204.49     20.11 o 
  12  10   0      740.41      805.30     50.99 o 
  14  10   0      135.67      119.62     19.38 o 
   1  11   0     3723.80     3457.98     67.44 o 
   3  11   0      563.66      535.16     22.95 o 
   5  11   0      951.39      912.60     32.69 o 
   7  11   0     1021.41     1068.85     44.99 o 
   9  11   0     1103.94     1179.66     65.65 o 
  11  11   0      687.57      835.27     35.47 o 
   0  12   0       87.37       93.36     25.93 o 
   2  12   0      806.20      749.11     30.14 o 
   4  12   0      453.80      439.24     25.69 o 
   6  12   0      654.72      641.25     41.10 o 
   8  12   0      403.60      438.71     27.52 o 
  10  12   0        7.71       -8.41     16.13 o 
   1  13   0       14.90       -7.02     13.59 o 
   3  13   0      215.98      246.66     22.40 o 
   5  13   0        1.98        4.16     20.26 o 
   7  13   0      118.67      101.85     19.89 o 
   1   1   1    14172.15    14462.32    145.92 o 
   2   1   1     4944.86     5294.08     56.75 o 
   3   1   1      457.84      436.18      8.05 o 
   4   1   1      443.03      421.71      7.73 o 
   5   1   1       77.45       83.67      3.06 o 
   6   1   1       27.05       38.52      2.75 o 
   7   1   1     5535.12     5721.01     57.65 o 
   8   1   1        8.11       14.00      2.62 o 
   9   1   1      446.88      420.10      7.80 o 
  10   1   1      333.50      299.42      8.93 o 
  11   1   1      398.01      417.30      9.87 o 
  12   1   1        5.33        6.01      5.13 o 
  13   1   1       37.76       40.14      6.39 o 
  14   1   1      101.44      104.35      7.86 o 
  15   1   1       62.14       53.03      7.49 o 
  16   1   1       52.63       79.57      8.28 o 
  17   1   1        9.53       -0.99      7.22 o 
  18   1   1       87.76       86.18      9.44 o 
  19   1   1       99.95      117.05     10.58 o 
  20   1   1       12.29       -7.36      8.63 o 
   0   2   1    38434.16    41590.41   1288.38 o 
   1   2   1       38.92       40.95      1.83 o 
   2   2   1       61.25       62.66      3.80 o 
   3   2   1      214.71      223.20      4.44 o 
   4   2   1     1889.03     1884.53     20.21 o 
   5   2   1     1911.51     2106.01     23.69 o 
   6   2   1     5703.95     5635.67     56.76 o 
   7   2   1      155.23      203.00      5.49 o 
   8   2   1     2230.32     2285.71     25.53 o 
   9   2   1     2264.21     2440.15     27.36 o 
  10   2   1     1828.58     1835.26     23.46 o 
  11   2   1       29.40       16.65      4.62 o 
  12   2   1     1589.09     1583.61     21.89 o 
  13   2   1      128.31      123.41      8.01 o 
  14   2   1     1664.03     1599.08     26.32 o 
  15   2   1        2.84        0.99      6.40 o 
  16   2   1     1262.87     1223.59     23.00 o 
  17   2   1       37.55       30.51      7.82 o 
  18   2   1      101.13       82.65      9.51 o 
  19   2   1        6.61       -8.16      8.16 o 
  20   2   1      104.91       91.27     10.93 o 
   1   3   1     6258.73     6673.82     65.38 o 
   2   3   1      364.34      415.69      5.91 o 
   3   3   1     6226.52     6190.02     58.65 o 
   4   3   1      798.64      777.29      9.63 o 
   5   3   1     4823.95     4779.80     50.13 o 
   6   3   1      288.36      290.82      8.40 o 
   7   3   1    11797.80    11996.82    136.32 o 
   8   3   1     5330.82     5717.03     61.47 o 
   9   3   1     3360.13     3287.64     39.95 o 
  10   3   1      857.28      918.33     14.67 o 
  11   3   1      463.68      457.86     10.67 o 
  12   3   1       48.34       35.88      5.56 o 
  13   3   1     1417.57     1428.79     22.43 o 
  14   3   1       68.92       77.26      7.89 o 
  15   3   1     1866.44     1821.63     30.48 o 
  16   3   1        0.03       -7.10      7.10 o 
  17   3   1      425.14      427.45     14.82 o 
  18   3   1       40.89       17.39      8.30 o 
  19   3   1       52.26       40.19      9.04 o 
  20   3   1        6.08        4.11      9.23 o 
   0   4   1     2377.44     2407.37     42.42 o 
   1   4   1     1713.78     2015.13     21.45 o 
   2   4   1     1342.65     1353.18     14.67 o 
   3   4   1     1910.54     1906.12     19.89 o 
   4   4   1       27.89       27.97      2.69 o 
   5   4   1      221.71      289.60      6.04 o 
   6   4   1      113.87       86.41      3.77 o 
   7   4   1      249.31      212.26      5.75 o 
   8   4   1     1619.22     1647.13     20.08 o 
   9   4   1      721.23      820.29     20.58 o 
  10   4   1     2305.10     2349.27     32.51 o 
  11   4   1        8.09        4.03      4.38 o 
  12   4   1        6.12        2.86      5.18 o 
  13   4   1        3.57       -1.28      5.40 o 
  14   4   1      562.48      537.85     15.32 o 
  15   4   1        7.56        9.38      7.51 o 
  16   4   1       85.83       70.29      8.57 o 
  17   4   1       15.46        9.28      7.62 o 
  18   4   1       97.98       96.31     10.07 o 
  19   4   1       48.60       46.84      9.77 o 
   1   5   1      123.98      120.53      4.42 o 
   2   5   1     7640.19     8462.27     83.48 o 
   3   5   1        3.99        4.36      2.72 o 
   4   5   1      292.44      281.31      8.33 o 
   5   5   1      207.09      266.80      6.73 o 
   6   5   1       12.58       11.51      3.12 o 
   7   5   1        2.20       -1.93      3.18 o 
   8   5   1       58.83       62.32      5.16 o 
   9   5   1        1.43       -4.22      4.22 o 
  10   5   1      644.56      655.10     12.99 o 
  11   5   1      601.36      651.83     13.23 o 
  12   5   1        8.21        2.15      5.20 o 
  13   5   1      175.68      170.56      9.26 o 
  14   5   1       39.10       31.54      6.61 o 
  15   5   1       22.25       14.16      7.48 o 
  16   5   1       33.85       23.65      7.85 o 
  17   5   1        6.05       -7.82      7.82 o 
  18   5   1        3.50       -8.16      8.16 o 
  19   5   1        1.03       -8.78      8.78 o 
   0   6   1      394.57      370.31     13.21 o 
   1   6   1      263.03      281.39      8.41 o 
   2   6   1     3314.44     3651.42     40.08 o 
   3   6   1        1.69        4.38      2.62 o 
   4   6   1        5.99        6.61      2.78 o 
   5   6   1      250.56      274.49      6.50 o 
   6   6   1     1117.42     1040.69     13.76 o 
   7   6   1      306.35      322.99      8.09 o 
   8   6   1      973.46      964.10     15.71 o 
   9   6   1      460.78      472.89     11.14 o 
  10   6   1      920.02      910.37     15.93 o 
  11   6   1        8.86        4.49      4.87 o 
  12   6   1       53.11       39.37      6.50 o 
  13   6   1       20.44       16.14      6.59 o 
  14   6   1       23.83        8.68      6.71 o 
  15   6   1       63.28       47.85      7.57 o 
  16   6   1       27.40       10.91      8.86 o 
  17   6   1        5.10        4.99      9.50 o 
  18   6   1        0.30       -9.84      9.84 o 
   1   7   1     4445.07     4521.06     55.21 o 
   2   7   1        0.02        0.97      4.90 o 
   3   7   1     4212.33     4282.27     52.74 o 
   4   7   1       10.62       16.76      5.05 o 
   5   7   1      725.33      700.06     14.24 o 
   6   7   1       34.87       56.67      6.59 o 
   7   7   1     1219.36     1246.28     22.35 o 
   8   7   1     1450.67     1560.06     24.69 o 
   9   7   1     1927.28     1935.33     29.32 o 
  10   7   1     1425.53     1396.98     23.80 o 
  11   7   1      297.98      317.49     11.99 o 
  12   7   1      258.74      272.56     11.76 o 
  13   7   1     1384.94     1381.88     26.67 o 
  14   7   1        6.75        6.59      7.14 o 
  15   7   1      395.28      376.19     14.33 o 
  16   7   1        0.77       -0.79      9.09 o 
  17   7   1      144.92      107.90     12.46 o 
   0   8   1     7348.26     7554.43    126.30 o 
   1   8   1      102.63      106.01      9.63 o 
   2   8   1     7735.56     7722.06     91.19 o 
   3   8   1      113.31      135.62      8.11 o 
   4   8   1     7447.24     7324.90     87.05 o 
   5   8   1      184.34      163.33      9.35 o 
   6   8   1     7374.85     7466.44    103.20 o 
   7   8   1      312.16      315.59     13.53 o 
   8   8   1     4633.10     4752.17     69.77 o 
   9   8   1     1196.91     1218.44     25.96 o 
  10   8   1      283.64      287.11     14.04 o 
  11   8   1      313.05      304.75     14.70 o 
  12   8   1      938.52      959.08     23.97 o 
  13   8   1        4.88        1.95      9.44 o 
  14   8   1      472.07      492.13     26.78 o 
  15   8   1       11.46       12.37     10.39 o 
  16   8   1      297.51      313.61     18.34 o 
   1   9   1     2386.21     2430.69     34.43 o 
   2   9   1       42.47       54.22      7.20 o 
   3   9   1      799.74      801.58     16.97 o 
   4   9   1      186.84      174.68     10.80 o 
   5   9   1     1378.00     1399.11     29.60 o 
   6   9   1      308.55      329.15     15.65 o 
   7   9   1     1609.63     1624.06     30.99 o 
   8   9   1       80.93       91.71     10.30 o 
   9   9   1     1441.87     1455.46     29.72 o 
  10   9   1      161.00      144.66     12.01 o 
  11   9   1      816.95      872.73     23.43 o 
  12   9   1       12.41        9.36      9.73 o 
  13   9   1      761.64      818.68     23.62 o 
  14   9   1       38.78       42.52     11.45 o 
  15   9   1      272.24      291.18     17.18 o 
   0  10   1      230.00      219.00     15.34 o 
   1  10   1      305.69      272.69     11.34 o 
   2  10   1     1886.67     1875.07     29.51 o 
   3  10   1       11.15       -2.54      6.81 o 
   4  10   1      105.12      112.20      9.04 o 
   5  10   1       75.23       46.64     10.13 o 
   6  10   1      206.30      247.08     15.05 o 
   7  10   1       43.15       57.37      9.92 o 
   8  10   1      432.90      450.27     17.88 o 
   9  10   1       20.46       26.67      9.77 o 
  10  10   1      440.87      459.16     20.34 o 
  11  10   1       30.48       45.03     11.06 o 
  12  10   1      243.07      290.26     16.60 o 
  13  10   1       13.86       38.17     11.87 o 
  14  10   1       95.28      111.83     15.83 o 
   1  11   1        7.50       -1.36      9.13 o 
   2  11   1       66.85       55.34      8.78 o 
   3  11   1     1090.38     1029.57     21.42 o 
   4  11   1       21.55       16.21      8.58 o 
   5  11   1      299.73      259.07     16.04 o 
   6  11   1        5.66       25.89     11.49 o 
   7  11   1        9.43       19.50     11.80 o 
   8  11   1        1.79        1.89     10.01 o 
   9  11   1       45.10       37.03     11.02 o 
  10  11   1       26.56       27.55     11.41 o 
  11  11   1        3.61       -2.57     11.08 o 
  12  11   1       10.02       -9.21     11.31 o 
   0  12   1      729.58      716.14     26.73 o 
   1  12   1       25.41       -3.50     11.39 o 
   2  12   1       17.78       -5.90     10.00 o 
   3  12   1        0.28       -9.67      9.67 o 
   4  12   1       34.92       30.44     10.16 o 
   5  12   1       18.49       19.32     11.27 o 
   6  12   1       46.51       40.81     11.05 o 
   7  12   1       11.42       13.36     11.95 o 
   8  12   1       34.38       25.32     11.49 o 
   9  12   1       73.06       96.65     13.40 o 
  10  12   1       51.03       63.52     16.80 o 
   1  13   1      763.98      749.67     20.63 o 
   2  13   1       72.92       86.91     11.84 o 
   3  13   1      772.24      803.98     23.95 o 
   4  13   1       23.05       18.03     11.45 o 
   5  13   1     1019.34     1054.80     36.18 o 
   6  13   1       73.85      106.54     13.62 o 
   7  13   1      474.15      500.22     22.46 o 
   0   0   2    12925.89    12467.52    289.49 o 
   1   0   2     1419.93     1278.96     26.60 o 
   2   0   2     3809.35     4268.34     56.76 o 
   3   0   2    14957.83    15257.28    199.49 o 
   4   0   2    69094.17    68700.88    895.85 o 
   5   0   2     1073.06     1020.14     16.17 o 
   6   0   2    14989.98    15117.05    198.95 o 
   7   0   2      760.24      815.09     14.69 o 
   8   0   2     4103.36     4058.73     56.87 o 
   9   0   2        5.33        7.12      4.06 o 
  10   0   2     3120.92     3100.90     45.50 o 
  11   0   2        3.52        6.26      5.41 o 
  12   0   2     3808.41     3508.39     65.50 o 
  13   0   2        0.82       -3.33      7.46 o 
  14   0   2       68.10       78.29     10.75 o 
  15   0   2      683.10      669.98     23.30 o 
  16   0   2     1078.23     1077.07     30.11 o 
  17   0   2      101.59      111.41     13.45 o 
  18   0   2      357.15      358.19     19.97 o 
  19   0   2        1.05      -11.33     11.33 o 
  20   0   2       74.86       62.34     14.55 o 
   1   1   2    29208.33    29690.00    373.79 o 
   2   1   2     7997.24     8023.20    115.06 o 
   3   1   2      622.33      551.91      7.03 o 
   4   1   2     4848.79     4953.55     49.26 o 
   5   1   2    14123.46    14015.11    136.33 o 
   6   1   2      429.15      470.85      7.51 o 
   7   1   2     6574.69     6657.25     66.79 o 
   8   1   2      762.70      767.71     10.91 o 
   9   1   2      558.71      517.89      9.04 o 
  10   1   2      346.11      329.92      7.71 o 
  11   1   2     2699.44     2634.61     31.70 o 
  12   1   2        6.58        1.77      5.30 o 
  13   1   2     1965.95     1999.52     29.98 o 
  14   1   2      426.83      406.06     12.81 o 
  15   1   2     1324.91     1228.15     22.67 o 
  16   1   2      158.01      168.92     10.28 o 
  17   1   2       10.80       14.82      7.71 o 
  18   1   2        9.57       -7.55      7.55 o 
  19   1   2      158.40      174.81     11.65 o 
  20   1   2        0.00       -8.42      8.75 o 
   0   2   2       71.22       78.23      3.71 o 
   1   2   2     2150.33     2229.19     22.81 o 
   2   2   2     2417.85     2550.34     24.92 o 
   3   2   2     2922.60     2938.37     31.07 o 
   4   2   2     2588.08     2395.49     27.66 o 
   5   2   2      496.68      550.89      8.37 o 
   6   2   2      714.72      693.99      9.80 o 
   7   2   2      141.76      161.16      4.92 o 
   8   2   2      448.11      423.78      8.02 o 
   9   2   2        6.71        6.48      3.07 o 
  10   2   2     1455.42     1478.64     20.31 o 
  11   2   2      144.09      134.80      6.89 o 
  12   2   2      210.73      219.04      8.53 o 
  13   2   2      363.35      352.92     11.85 o 
  14   2   2      364.92      340.76     17.88 o 
  15   2   2        0.51       14.08      6.84 o 
  16   2   2      192.70      171.03     10.27 o 
  17   2   2        4.68       -7.10      7.10 o 
  18   2   2      123.92      126.98     10.30 o 
  19   2   2        3.91        0.37      8.57 o 
  20   2   2        2.93       -8.61      8.61 o 
   1   3   2     1267.68     1314.56     19.14 o 
   2   3   2        1.34        4.02      1.82 o 
   3   3   2      390.08      406.24      6.08 o 
   4   3   2       15.31       11.34      2.23 o 
   5   3   2     1183.07     1317.20     15.96 o 
   6   3   2      992.85     1143.60     14.33 o 
   7   3   2     1093.80     1249.71     16.37 o 
   8   3   2      295.76      315.94      7.51 o 
   9   3   2      120.80      113.94      6.15 o 
  10   3   2      267.29      263.88      9.39 o 
  11   3   2      337.13      314.19      9.12 o 
  12   3   2        4.22        0.77      4.94 o 
  13   3   2      286.88      290.46     10.31 o 
  14   3   2        6.38       12.65      6.47 o 
  15   3   2       43.18       28.26      7.37 o 
  16   3   2        7.12        6.29      7.25 o 
  17   3   2       51.91       38.11      8.29 o 
  18   3   2        4.81       -3.48      7.98 o 
  19   3   2       15.66        3.97      8.70 o 
   0   4   2     8565.74     9008.92    119.60 o 
   1   4   2      193.59      195.57      4.04 o 
   2   4   2     4072.32     4156.38     42.07 o 
   3   4   2      156.15      169.04      4.34 o 
   4   4   2     4426.43     5049.34     51.00 o 
   5   4   2      630.69      745.29     10.42 o 
   6   4   2     1929.70     1927.65     20.98 o 
   7   4   2       33.75       39.96      3.81 o 
   8   4   2     4733.93     4775.28     50.02 o 
   9   4   2      167.97      164.13      6.76 o 
  10   4   2      887.64      906.18     17.61 o 
  11   4   2        2.62        7.95      4.98 o 
  12   4   2        5.21        3.69      4.39 o 
  13   4   2       49.15       41.65      6.26 o 
  14   4   2     1114.67     1076.01     29.66 o 
  15   4   2       36.43       29.07      7.57 o 
  16   4   2      624.57      624.53     19.35 o 
  17   4   2       65.73       58.33      8.90 o 
  18   4   2        2.01       -6.96      8.23 o 
  19   4   2        1.22       -5.90      8.62 o 
   1   5   2     6590.29     6830.86     67.82 o 
   2   5   2     1997.48     2071.14     21.76 o 
   3   5   2     5599.07     5856.30     56.50 o 
   4   5   2      559.14      552.69      8.52 o 
   5   5   2     2413.86     2262.29     24.19 o 
   6   5   2      298.09      301.10      6.80 o 
   7   5   2     4714.06     4762.46     49.96 o 
   8   5   2      390.23      407.68      8.90 o 
   9   5   2     6407.27     6473.08     78.26 o 
  10   5   2       16.59       11.72      5.02 o 
  11   5   2      135.34      146.36      7.55 o 
  12   5   2        0.98       -3.42      4.73 o 
  13   5   2      657.64      668.48     14.69 o 
  14   5   2      110.39      114.49      8.94 o 
  15   5   2      606.45      659.42     17.65 o 
  16   5   2       89.25       88.01      9.85 o 
  17   5   2      383.02      366.39     14.33 o 
  18   5   2        9.61        9.06      9.14 o 
  19   5   2       97.21       97.01     14.70 o 
   0   6   2     7078.48     7699.71    113.18 o 
   1   6   2       69.61       80.43      4.58 o 
   2   6   2    10021.77    10166.45    100.30 o 
   3   6   2       94.87      130.60      4.26 o 
   4   6   2     1788.74     1726.39     20.40 o 
   5   6   2     1332.81     1385.79     16.62 o 
   6   6   2     3747.75     3801.42     38.97 o 
   7   6   2      625.96      625.99     11.07 o 
   8   6   2     5006.06     4994.74     55.80 o 
   9   6   2       90.99       83.72      6.14 o 
  10   6   2      319.23      327.56     10.89 o 
  11   6   2        2.17       -4.19      4.19 o 
  12   6   2      904.24      944.41     18.71 o 
  13   6   2       98.04       86.23      7.87 o 
  14   6   2      878.25      910.32     18.54 o 
  15   6   2       26.18       20.51      7.96 o 
  16   6   2      198.74      198.06     12.87 o 
  17   6   2        0.07       -7.99      9.33 o 
  18   6   2       61.83       27.68     15.88 o 
   1   7   2     2493.62     2662.75     35.05 o 
   2   7   2        1.34        1.44      4.55 o 
   3   7   2      647.52      646.43     13.53 o 
   4   7   2        7.07        2.53      4.77 o 
   5   7   2     1746.83     1793.54     29.70 o 
   6   7   2      167.35      183.96      9.25 o 
   7   7   2      115.59      147.96     10.05 o 
   8   7   2        0.80       11.79      6.62 o 
   9   7   2     1478.89     1483.40     24.30 o 
  10   7   2       85.96      102.23      8.36 o 
  11   7   2      835.77      880.53     18.41 o 
  12   7   2       47.58       60.23      7.98 o 
  13   7   2       69.13       78.71      9.28 o 
  14   7   2       21.29       22.16      7.41 o 
  15   7   2      256.81      273.54     12.88 o 
  16   7   2       26.22       38.72      9.53 o 
  17   7   2      152.69      159.19     13.96 o 
   0   8   2       14.03       17.99      7.99 o 
   1   8   2       34.60       31.32      6.71 o 
   2   8   2       92.95      107.55      7.35 o 
   3   8   2      297.15      317.22     10.63 o 
   4   8   2      477.85      470.69     12.60 o 
   5   8   2     1008.58      992.32     19.24 o 
   6   8   2      294.91      320.81     12.85 o 
   7   8   2       27.78       30.20      7.94 o 
   8   8   2      755.19      743.05     22.04 o 
   9   8   2       45.28       54.55      8.93 o 
  10   8   2      158.83      145.45     11.25 o 
  11   8   2       31.20       34.74      9.22 o 
  12   8   2       91.93       79.71     10.70 o 
  13   8   2       14.23       29.35     10.02 o 
  14   8   2       19.67       -0.76     12.91 o 
  15   8   2       20.64       30.04     11.09 o 
  16   8   2        0.56        6.78     12.24 o 
   1   9   2      228.95      212.00      9.83 o 
   2   9   2       85.30       87.90      7.69 o 
   3   9   2       22.77       21.50      6.51 o 
   4   9   2      365.34      339.94     12.35 o 
   5   9   2       39.02       34.05      7.41 o 
   6   9   2      117.73      105.50     10.00 o 
   7   9   2     1113.19     1082.80     32.99 o 
   8   9   2        1.74        4.72      8.62 o 
   9   9   2       16.05       20.10      8.89 o 
  10   9   2        6.08       -2.26      8.90 o 
  11   9   2       10.99       18.11      9.32 o 
  12   9   2       30.28       37.18     10.32 o 
  13   9   2      165.36      155.48     13.37 o 
  14   9   2        8.42       20.96     14.29 o 
  15   9   2       36.50       39.72     13.96 o 
   0  10   2     3015.82     2907.19     60.68 o 
   1  10   2       81.93       71.53      8.87 o 
   2  10   2      363.71      352.80     12.73 o 
   3  10   2       19.81       17.10      7.17 o 
   4  10   2      218.43      243.74     11.21 o 
   5  10   2       21.18       25.06      8.11 o 
   6  10   2     1017.83     1024.13     41.52 o 
   7  10   2       21.18       32.57      9.33 o 
   8  10   2      771.42      789.38     21.96 o 
   9  10   2        1.17        2.76      9.46 o 
  10  10   2      203.03      224.67     14.32 o 
  11  10   2       11.09        1.06     10.38 o 
  12  10   2      343.35      383.20     25.91 o 
  13  10   2        1.51       -5.66     10.87 o 
  14  10   2      220.98      240.69     19.09 o 
   1  11   2     1279.98     1240.47     23.40 o 
   2  11   2        0.09       -7.73      7.73 o 
   3  11   2      883.49      884.56     19.71 o 
   4  11   2       33.25       21.78      8.68 o 
   5  11   2     1165.23     1135.30     26.15 o 
   6  11   2       32.52       40.42     10.90 o 
   7  11   2      858.14      888.17     24.05 o 
   8  11   2       41.34       33.29     10.55 o 
   9  11   2      542.74      507.11     20.14 o 
  10  11   2       22.06       11.34     10.90 o 
  11  11   2      245.01      248.79     16.46 o 
  12  11   2       35.14       46.17     15.00 o 
   0  12   2      136.40      131.41     19.72 o 
   1  12   2       41.72       31.81      9.12 o 
   2  12   2     1181.10     1136.01     29.68 o 
   3  12   2       11.80        8.40      9.06 o 
   4  12   2      661.32      654.09     23.68 o 
   5  12   2       79.43       94.61     12.09 o 
   6  12   2      246.60      201.96     15.68 o 
   7  12   2       11.75       25.78     11.10 o 
   8  12   2      184.00      209.35     15.38 o 
   9  12   2       14.92       23.87     11.45 o 
  10  12   2      298.01      307.48     18.00 o 
   1  13   2       25.74       16.50     10.02 o 
   2  13   2       47.27       33.21     10.56 o 
   3  13   2       47.53       18.29     13.78 o 
   4  13   2       37.46       30.51     17.91 o 
   5  13   2      121.20      124.15     13.84 o 
   6  13   2        1.86       -0.15     11.09 o 
   1   1   3     7734.14     8063.81     87.84 o 
   2   1   3     2884.60     2865.38     27.58 o 
   3   1   3     1399.84     1291.18     14.03 o 
   4   1   3     2039.45     2110.69     21.21 o 
   5   1   3      578.27      548.96      7.33 o 
   6   1   3        1.64        9.19      2.04 o 
   7   1   3     5239.96     5121.17     49.76 o 
   8   1   3     1248.13     1263.70     15.77 o 
   9   1   3      706.09      625.10     10.14 o 
  10   1   3        3.31        1.59      3.47 o 
  11   1   3      257.03      274.03      8.01 o 
  12   1   3      192.68      173.16      7.79 o 
  13   1   3     1290.16     1290.09     22.29 o 
  14   1   3      562.79      526.99     14.18 o 
  15   1   3     1184.77     1166.60     22.00 o 
  16   1   3       15.85        5.38      7.00 o 
  17   1   3      341.03      329.82     13.41 o 
  18   1   3       14.57        3.96      7.89 o 
  19   1   3       19.32        2.81      8.40 o 
  20   1   3       43.14       55.16     10.03 o 
   0   2   3    51244.32    53924.10    904.89 o 
   1   2   3      479.70      432.28      5.99 o 
   2   2   3     1798.46     1687.94     24.04 o 
   3   2   3     3220.45     3193.24     35.23 o 
   4   2   3     5548.06     5499.24     52.43 o 
   5   2   3      743.72      756.00      9.97 o 
   6   2   3    18097.87    18631.03    181.31 o 
   7   2   3      939.24      969.58     12.90 o 
   8   2   3     6133.89     6551.25     66.40 o 
   9   2   3      197.74      193.57      5.97 o 
  10   2   3     1852.42     1787.20     21.73 o 
  11   2   3       78.51       96.74      6.21 o 
  12   2   3      452.06      443.69     11.47 o 
  13   2   3        5.46       16.95      6.16 o 
  14   2   3      341.77      340.35     14.47 o 
  15   2   3       20.01        9.92      7.08 o 
  16   2   3      310.30      278.86     11.94 o 
  17   2   3       12.96       22.62      8.02 o 
  18   2   3       80.75       86.72      9.57 o 
  19   2   3        7.77       -0.98      8.08 o 
  20   2   3      155.59      179.68     12.48 o 
   1   3   3     6672.13     6942.62     68.36 o 
   2   3   3     4901.77     5133.96     53.33 o 
   3   3   3    10905.29    11434.14    106.86 o 
   4   3   3      320.81      367.29      6.89 o 
   5   3   3     1013.47      800.69     11.28 o 
   6   3   3     4899.64     5585.39     54.07 o 
   7   3   3     2139.22     1951.57     23.45 o 
   8   3   3      136.89      149.32      5.35 o 
   9   3   3     3251.34     3277.46     35.79 o 
  10   3   3      601.12      601.55     11.85 o 
  11   3   3     3007.19     3216.71     41.20 o 
  12   3   3     1956.79     2042.97     27.03 o 
  13   3   3     1577.12     1555.49     24.27 o 
  14   3   3       53.00       40.10      7.05 o 
  15   3   3      615.84      627.85     16.01 o 
  16   3   3       63.08       64.44      8.45 o 
  17   3   3      221.16      222.32     11.66 o 
  18   3   3        0.43       -7.72      7.72 o 
  19   3   3      136.59      128.74     11.25 o 
   0   4   3     5400.90     5161.41     76.02 o 
   1   4   3        5.25        0.94      2.26 o 
   2   4   3     5478.06     5383.45     51.62 o 
   3   4   3       45.40       38.63      2.84 o 
   4   4   3     9092.16     9417.76     89.10 o 
   5   4   3      197.48      226.00      6.78 o 
   6   4   3     5109.09     5400.63     54.86 o 
   7   4   3       35.03       47.30      4.11 o 
   8   4   3     2349.90     2302.04     26.54 o 
   9   4   3      635.85      617.23     11.90 o 
  10   4   3     1907.10     1891.95     24.94 o 
  11   4   3      567.03      612.25     14.95 o 
  12   4   3      279.43      299.20      9.70 o 
  13   4   3       29.40       34.12      6.06 o 
  14   4   3     1439.84     1412.99     31.53 o 
  15   4   3       83.07       73.73      8.27 o 
  16   4   3      563.61      552.47     16.21 o 
  17   4   3        1.11        3.77      7.90 o 
  18   4   3      132.30      117.87     10.46 o 
  19   4   3        0.89       -8.55      8.55 o 
   1   5   3     3310.28     3551.15     36.65 o 
   2   5   3      859.09      798.72     10.72 o 
   3   5   3      203.67      188.28      5.03 o 
   4   5   3     2117.32     2271.20     25.11 o 
   5   5   3      914.73      930.28     12.66 o 
   6   5   3      396.14      366.90      7.71 o 
   7   5   3     1050.80     1040.62     14.59 o 
   8   5   3      251.71      276.34      8.78 o 
   9   5   3       65.30       80.17      6.11 o 
  10   5   3       10.39        6.58      5.12 o 
  11   5   3      420.75      420.64     11.22 o 
  12   5   3      144.27      150.38      7.81 o 
  13   5   3        7.97        4.13      6.02 o 
  14   5   3      132.90      117.60      8.49 o 
  15   5   3      171.93      164.76      9.82 o 
  16   5   3       42.96       17.50      7.89 o 
  17   5   3       20.86       24.29      8.35 o 
  18   5   3        1.55       -5.89      9.46 o 
   0   6   3      639.67      584.03     17.71 o 
   1   6   3       37.17       56.19      3.38 o 
   2   6   3     1195.21     1181.26     14.11 o 
   3   6   3     1496.92     1570.78     17.92 o 
   4   6   3      439.75      519.90      8.78 o 
   5   6   3       23.41       39.04      3.60 o 
   6   6   3      195.00      215.36      6.50 o 
   7   6   3      144.75      146.60      5.96 o 
   8   6   3       54.74       44.34      5.35 o 
   9   6   3        7.90       13.98      5.35 o 
  10   6   3        1.46        1.58      5.06 o 
  11   6   3      479.77      484.52     17.16 o 
  12   6   3       43.82       49.83      6.72 o 
  13   6   3        1.34       11.04      6.32 o 
  14   6   3      467.28      433.11     13.86 o 
  15   6   3        1.84       -4.06      7.47 o 
  16   6   3      180.54      195.74     12.40 o 
  17   6   3        0.53       -9.63      9.63 o 
  18   6   3       15.00       10.27     11.14 o 
   1   7   3     3679.84     3830.39     47.69 o 
   2   7   3      116.47      116.62      7.84 o 
   3   7   3      963.38      959.58     16.69 o 
   4   7   3      560.03      605.86     13.14 o 
   5   7   3     1573.95     1541.22     23.36 o 
   6   7   3     1092.75     1105.93     18.68 o 
   7   7   3     6234.87     6309.16     76.37 o 
   8   7   3      471.42      449.74     12.75 o 
   9   7   3     2816.76     2950.33     40.50 o 
  10   7   3      567.47      589.37     22.39 o 
  11   7   3      201.83      227.67     10.63 o 
  12   7   3      677.80      718.48     17.17 o 
  13   7   3       55.70       28.79     11.88 o 
  14   7   3       56.99       41.86      8.22 o 
  15   7   3      133.46      163.48     14.21 o 
  16   7   3       36.75       28.05     10.55 o 
  17   7   3       59.34       42.70     15.20 o 
   0   8   3     2435.41     2344.62     45.98 o 
   1   8   3      453.47      438.07     11.82 o 
   2   8   3     1964.37     1925.15     28.90 o 
   3   8   3      482.50      520.36     12.87 o 
   4   8   3       16.59       27.78      6.79 o 
   5   8   3      554.79      577.53     13.97 o 
   6   8   3       76.77       84.71      8.70 o 
   7   8   3      111.82      107.22      9.55 o 
   8   8   3     1452.35     1473.78     28.69 o 
   9   8   3        5.65       14.07      8.57 o 
  10   8   3      863.04      887.54     22.06 o 
  11   8   3      499.57      504.75     18.00 o 
  12   8   3     1132.07     1152.83     26.24 o 
  13   8   3      152.72      147.19     12.74 o 
  14   8   3      486.04      493.58     21.39 o 
  15   8   3       12.76       13.14     16.55 o 
  16   8   3      390.13      400.03     24.07 o 
   1   9   3     2366.31     2197.56     31.84 o 
   2   9   3      138.69      139.38      8.75 o 
   3   9   3     1180.44     1185.07     20.90 o 
   4   9   3        0.87       -6.68      6.68 o 
   5   9   3     2289.14     2295.67     35.64 o 
   6   9   3      112.57      127.21      9.58 o 
   7   9   3     1225.11     1194.12     25.74 o 
   8   9   3       25.48       32.60      8.93 o 
   9   9   3      413.52      426.83     16.81 o 
  10   9   3       32.87       19.96      9.46 o 
  11   9   3      232.90      291.23     15.21 o 
  12   9   3       65.10       71.14     11.37 o 
  13   9   3      502.24      539.71     22.95 o 
  14   9   3       26.80       14.90     12.04 o 
  15   9   3       91.66       65.58     15.32 o 
   0  10   3       10.87      -10.54     10.54 o 
   1  10   3      335.06      311.53     12.11 o 
   2  10   3     1065.26     1062.05     20.46 o 
   3  10   3      175.13      165.45     10.34 o 
   4  10   3      548.29      508.22     17.11 o 
   5  10   3       27.58       14.32      7.56 o 
   6  10   3      566.14      524.16     17.57 o 
   7  10   3       21.78        7.72      8.81 o 
   8  10   3      465.86      439.43     17.69 o 
   9  10   3        5.33       -0.80      9.56 o 
  10  10   3       78.33       83.31     11.32 o 
  11  10   3      164.11      196.38     16.13 o 
  12  10   3       40.29       22.77     12.86 o 
  13  10   3        3.53        9.87     14.16 o 
   1  11   3        1.65       -7.08      7.52 o 
   2  11   3       74.07       47.13     11.42 o 
   3  11   3       19.90       16.30      7.94 o 
   4  11   3       65.70       72.74     11.70 o 
   5  11   3      143.50      110.76     13.27 o 
   6  11   3       23.38       20.01      9.44 o 
   7  11   3        5.49       11.25      9.97 o 
   8  11   3       43.34       47.46     10.87 o 
   9  11   3      133.66      129.83     12.91 o 
  10  11   3       21.66        1.15     12.43 o 
  11  11   3        8.54       10.39     12.47 o 
  12  11   3        9.97       16.18     13.76 o 
   0  12   3      454.71      453.84     25.79 o 
   1  12   3       46.71       43.52      9.57 o 
   2  12   3      139.92      130.77     10.80 o 
   3  12   3       91.35       91.59     10.71 o 
   4  12   3      374.55      430.82     20.09 o 
   5  12   3        8.36       -9.66      9.66 o 
   6  12   3      748.97      726.26     25.44 o 
   7  12   3       23.09       16.60     10.91 o 
   8  12   3      346.23      382.80     20.80 o 
   9  12   3       29.27       44.96     14.32 o 
   1  13   3      780.68      755.05     23.14 o 
   2  13   3       97.73       96.79     11.86 o 
   3  13   3       82.73       49.79     12.79 o 
   4  13   3        0.15      -10.38     10.38 o 
   5  13   3      134.01      105.23     14.38 o 
   6  13   3      115.89       85.46     17.11 o 
   0   0   4    17876.96    18114.37    334.10 o 
   1   0   4    24295.84    24147.43    315.18 o 
   2   0   4    61279.97    60774.41    868.68 o 
   3   0   4    15962.92    16335.59    236.96 o 
   4   0   4     7020.59     7271.38     96.99 o 
   5   0   4        4.79        8.88      4.28 o 
   6   0   4     8082.14     7602.33    102.12 o 
   7   0   4      747.11      692.26     13.41 o 
   8   0   4     1311.68     1353.84     22.26 o 
   9   0   4      431.97      464.47     14.00 o 
  10   0   4     1286.18     1238.94     24.50 o 
  11   0   4      285.84      279.45     11.61 o 
  12   0   4       40.67       48.85      7.55 o 
  13   0   4      555.37      497.70     31.66 o 
  14   0   4     2657.27     2542.59     52.20 o 
  15   0   4      112.32       91.27     11.88 o 
  16   0   4     1445.61     1350.37     34.88 o 
  17   0   4        2.46       -4.49     10.35 o 
  18   0   4      336.32      301.38     18.90 o 
  19   0   4       28.78       30.56     12.75 o 
  20   0   4      451.41      443.08     28.12 o 
   1   1   4    19398.34    19666.48    199.83 o 
   2   1   4    14686.68    14710.83    150.88 o 
   3   1   4    11904.24    12050.73    117.02 o 
   4   1   4        2.29       -0.19      1.75 o 
   5   1   4      559.97      591.27      7.89 o 
   6   1   4      922.27     1006.59     12.11 o 
   7   1   4     8444.75     8243.78     78.49 o 
   8   1   4       16.67       19.74      2.98 o 
   9   1   4     1396.25     1258.39     16.13 o 
  10   1   4      145.33      142.08      5.62 o 
  11   1   4     1132.62     1106.86     23.38 o 
  12   1   4        9.94        3.98      5.49 o 
  13   1   4      185.62      201.58      9.45 o 
  14   1   4       12.15        5.54      6.35 o 
  15   1   4      247.91      237.97     11.51 o 
  16   1   4       91.80       75.53      8.67 o 
  17   1   4      247.74      266.64     12.54 o 
  18   1   4        0.12       -7.33      7.64 o 
  19   1   4        8.14       -3.96      8.67 o 
  20   1   4       23.13       17.86     10.12 o 
   0   2   4    37125.29    37503.76    598.56 o 
   1   2   4    26105.24    26722.24    284.63 o 
   2   2   4       23.24       22.85      2.29 o 
   3   2   4      815.04      745.88      8.92 o 
   4   2   4      176.32      241.59      6.74 o 
   5   2   4      395.42      438.77     10.95 o 
   6   2   4      556.21      582.45      8.43 o 
   7   2   4      985.58     1035.53     13.64 o 
   8   2   4      927.55      903.20     12.72 o 
   9   2   4      232.41      245.10      6.73 o 
  10   2   4     1101.90     1085.01     15.34 o 
  11   2   4      237.52      236.84      7.98 o 
  12   2   4      133.46      135.68      7.58 o 
  13   2   4      184.69      178.96      8.46 o 
  14   2   4      134.35      123.58      8.48 o 
  15   2   4      348.39      331.14     12.40 o 
  16   2   4       27.69       25.66      7.77 o 
  17   2   4        0.67       -4.28      7.48 o 
  18   2   4       13.72        1.99      8.01 o 
  19   2   4        1.64       -8.19      8.19 o 
   1   3   4     4187.09     4113.03     41.51 o 
   2   3   4      274.43      322.45      5.48 o 
   3   3   4     4370.67     4268.08     45.35 o 
   4   3   4      620.20      608.34      8.67 o 
   5   3   4     1008.93      999.38     14.25 o 
   6   3   4      333.85      346.69      6.50 o 
   7   3   4      234.98      267.78      7.01 o 
   8   3   4      710.53      758.11     11.67 o 
   9   3   4      468.79      453.49      9.31 o 
  10   3   4       26.94       34.81      4.52 o 
  11   3   4        6.51        5.26      4.69 o 
  12   3   4       21.45       25.97      5.52 o 
  13   3   4      361.25      394.36     12.65 o 
  14   3   4       10.05        0.89      6.15 o 
  15   3   4        0.17       -6.81      6.81 o 
  16   3   4       13.53        0.82      7.37 o 
  17   3   4        0.16        8.15      7.84 o 
  18   3   4        1.97       -8.39      8.39 o 
  19   3   4       25.94       16.45      9.68 o 
   0   4   4    16961.18    16769.44    220.55 o 
   1   4   4      249.04      265.64      6.59 o 
   2   4   4    15288.41    15444.46    144.02 o 
   3   4   4     2651.55     2838.01     30.11 o 
   4   4   4     7651.42     7494.27     71.52 o 
   5   4   4      185.09      173.31      4.82 o 
   6   4   4     7164.08     7176.88     71.82 o 
   7   4   4     1017.48     1077.54     14.57 o 
   8   4   4     2672.91     2748.81     30.95 o 
   9   4   4      603.08      659.34     12.07 o 
  10   4   4     1872.78     1884.90     24.91 o 
  11   4   4        4.58        8.39      5.09 o 
  12   4   4      934.20      932.37     22.84 o 
  13   4   4       74.51       59.38      9.63 o 
  14   4   4      400.13      412.11     17.76 o 
  15   4   4       20.70       17.18      7.37 o 
  16   4   4      126.69      148.43     10.13 o 
  17   4   4        0.13       -8.00      8.00 o 
  18   4   4        8.93       -2.03      8.85 o 
  19   4   4        6.91        4.71      9.71 o 
   1   5   4      607.85      602.67     16.40 o 
   2   5   4     2178.21     2154.05     23.83 o 
   3   5   4     3371.76     3270.88     34.63 o 
   4   5   4      887.97      951.58     12.26 o 
   5   5   4     1832.74     1770.30     19.86 o 
   6   5   4      680.91      655.80     10.24 o 
   7   5   4     5700.20     5865.64     60.66 o 
   8   5   4      314.54      314.04     12.38 o 
   9   5   4     2145.58     2169.47     30.74 o 
  10   5   4       13.57       10.39      5.29 o 
  11   5   4      152.90      168.37      9.40 o 
  12   5   4        1.88        2.23      5.68 o 
  13   5   4     1890.50     1986.64     27.74 o 
  14   5   4       13.45       12.72      6.72 o 
  15   5   4      808.17      780.12     18.42 o 
  16   5   4       21.04        0.95      8.26 o 
  17   5   4      320.12      272.48     14.17 o 
  18   5   4        1.64       -8.19      9.32 o 
   0   6   4     3875.60     3838.37     68.42 o 
   1   6   4      427.69      393.67      9.89 o 
   2   6   4     4980.17     4977.73     51.01 o 
   3   6   4       59.66       56.79      3.66 o 
   4   6   4     4747.47     4659.53     48.46 o 
   5   6   4        5.95        7.27      3.39 o 
   6   6   4     1794.63     1845.00     23.54 o 
   7   6   4      289.84      291.10     10.40 o 
   8   6   4     1270.37     1324.13     18.24 o 
   9   6   4      148.57      144.17      7.25 o 
  10   6   4     1668.98     1722.53     28.29 o 
  11   6   4      390.41      412.93     13.35 o 
  12   6   4      362.81      375.76     11.50 o 
  13   6   4       10.04       -1.94      6.17 o 
  14   6   4      777.62      813.52     17.67 o 
  15   6   4       66.21       79.05      9.94 o 
  16   6   4      344.33      369.49     18.28 o 
  17   6   4        4.24        0.56     10.66 o 
  18   6   4       79.37       65.16     13.08 o 
   1   7   4     4138.19     4139.59     51.09 o 
   2   7   4      150.12      158.90      7.37 o 
   3   7   4     2270.50     2222.66     32.69 o 
   4   7   4     1157.55     1190.32     19.39 o 
   5   7   4      908.24      904.42     15.40 o 
   6   7   4       62.67       88.22      6.54 o 
   7   7   4     2599.24     2627.89     36.00 o 
   8   7   4     1248.81     1361.35     24.24 o 
   9   7   4      631.05      652.09     15.45 o 
  10   7   4       23.36       13.23      6.49 o 
  11   7   4      895.97      983.67     19.92 o 
  12   7   4       18.57       26.85      7.55 o 
  13   7   4      884.07      895.75     26.81 o 
  14   7   4        3.89       -4.24      8.36 o 
  15   7   4       84.68       70.68     10.90 o 
  16   7   4       18.93       10.06     15.04 o 
  17   7   4      126.09      157.70     16.50 o 
   0   8   4      108.08      126.64     15.68 o 
   1   8   4       29.25       19.62      5.66 o 
   2   8   4       36.42       41.76      6.01 o 
   3   8   4        0.54       14.48      5.47 o 
   4   8   4     1536.30     1596.67     24.77 o 
   5   8   4      230.79      261.22     10.81 o 
   6   8   4      114.90      120.34      8.57 o 
   7   8   4       25.10       18.46      7.60 o 
   8   8   4        2.20       -0.61      7.52 o 
   9   8   4      362.55      435.89     18.27 o 
  10   8   4      236.40      245.99     13.28 o 
  11   8   4      125.51      120.98     11.25 o 
  12   8   4        0.38      -11.97     15.28 o 
  13   8   4       60.67       57.34     12.45 o 
  14   8   4        2.09       10.06     11.52 o 
  15   8   4        1.09        2.08     11.66 o 
  16   8   4        3.43        5.76     13.42 o 
   1   9   4      766.67      817.98     16.88 o 
   2   9   4      191.10      192.60      9.51 o 
   3   9   4       13.88       12.83      6.43 o 
   4   9   4       41.42       28.49      6.87 o 
   5   9   4      381.44      370.73     13.18 o 
   6   9   4      121.75      122.10      9.19 o 
   7   9   4      491.32      502.03     24.70 o 
   8   9   4       14.09        9.74     11.13 o 
   9   9   4      760.54      801.62     21.37 o 
  10   9   4       63.29       46.07     11.09 o 
  11   9   4      128.07      126.04     15.13 o 
  12   9   4       46.08       33.41     18.90 o 
  13   9   4       19.50        3.37     11.76 o 
  14   9   4        1.70       -7.62     11.90 o 
  15   9   4      112.34      113.33     15.39 o 
   0  10   4     2833.88     2746.30     54.70 o 
   1  10   4        4.03        3.97      7.17 o 
   2  10   4     2558.78     2374.50     34.79 o 
   3  10   4      127.99      109.54     11.19 o 
   4  10   4     1162.52     1121.95     22.69 o 
   5  10   4       26.33       28.14      7.96 o 
   6  10   4     1499.90     1490.20     29.91 o 
   7  10   4       27.60       34.92     10.62 o 
   8  10   4     1142.45     1205.57     30.58 o 
   9  10   4       68.99       66.40     12.41 o 
  10  10   4      135.52      115.23     19.94 o 
  11  10   4       54.23       18.77     12.37 o 
  12  10   4      227.92      228.12     17.59 o 
  13  10   4        1.05       18.16     13.17 o 
   1  11   4      888.70      959.56     25.72 o 
   2  11   4      117.47      105.70     11.94 o 
   3  11   4      246.96      266.36     14.23 o 
   4  11   4        1.77        3.54      8.16 o 
   5  11   4      831.18      846.19     25.75 o 
   6  11   4       58.81       56.81     10.60 o 
   7  11   4      555.54      589.27     23.09 o 
   8  11   4       61.65       49.39     13.04 o 
   9  11   4      276.80      246.90     17.81 o 
  10  11   4       24.75       20.95     13.13 o 
  11  11   4      181.85      213.20     17.87 o 
   0  12   4      724.38      770.15     28.02 o 
   1  12   4       26.65        8.36      8.82 o 
   2  12   4      935.09      871.22     21.85 o 
   3  12   4        1.67       -4.63      9.70 o 
   4  12   4      327.29      331.20     16.42 o 
   5  12   4        1.94      -10.90     10.90 o 
   6  12   4      327.28      341.14     19.20 o 
   7  12   4       53.13       44.13     13.53 o 
   8  12   4      700.10      775.89     27.68 o 
   9  12   4      130.10      145.96     16.55 o 
   1  13   4      122.61      120.64     11.64 o 
   2  13   4       25.77        2.91     11.25 o 
   3  13   4      515.22      571.96     24.30 o 
   4  13   4       50.74       80.05     14.12 o 
   5  13   4      295.34      282.03     19.03 o 
   6  13   4       13.46       19.21     19.19 o 
   1   1   5     1165.57     1081.42     12.39 o 
   2   1   5      245.28      218.53      6.17 o 
   3   1   5     2669.60     2568.10     28.36 o 
   4   1   5        3.24        7.68      1.76 o 
   5   1   5     3713.49     3313.56     32.87 o 
   6   1   5       40.43       53.71      3.50 o 
   7   1   5     3131.27     3079.44     31.36 o 
   8   1   5      146.76      181.63      5.28 o 
   9   1   5      597.35      559.47      9.78 o 
  10   1   5      242.99      238.22      6.94 o 
  11   1   5     1125.98     1096.01     16.64 o 
  12   1   5      439.98      441.51     11.69 o 
  13   1   5     1730.81     1735.31     25.64 o 
  14   1   5       60.56       64.20      7.66 o 
  15   1   5      399.52      358.56     12.96 o 
  16   1   5      103.77       92.79      8.82 o 
  17   1   5      152.05      152.83     10.41 o 
  18   1   5       62.71       59.40     10.26 o 
  19   1   5      152.42      144.14     12.33 o 
   0   2   5    33476.66    34528.66    449.77 o 
   1   2   5      983.38     1007.55     11.79 o 
   2   2   5     8966.16     8816.58     86.10 o 
   3   2   5      607.89      575.50      7.89 o 
   4   2   5     4672.17     4494.15     45.78 o 
   5   2   5      844.68      917.07     11.64 o 
   6   2   5     5208.41     4998.75     48.84 o 
   7   2   5      131.53      174.48      5.69 o 
   8   2   5     4722.69     4493.63     47.03 o 
   9   2   5       38.45       42.49      4.22 o 
  10   2   5     3031.53     3049.89     34.09 o 
  11   2   5     1397.05     1378.65     18.57 o 
  12   2   5      312.05      315.40     10.00 o 
  13   2   5        3.40       -3.62      5.35 o 
  14   2   5      804.21      794.97     17.49 o 
  15   2   5        3.05       -6.58      6.58 o 
  16   2   5      548.84      558.78     16.01 o 
  17   2   5       28.68        6.16      8.41 o 
  18   2   5       38.69       13.67      9.40 o 
  19   2   5        1.50        2.29      9.58 o 
   1   3   5    19990.39    20081.65    211.87 o 
   2   3   5      433.96      491.84      9.72 o 
   3   3   5     1148.35     1002.64     12.89 o 
   4   3   5      248.17      255.50      5.52 o 
   5   3   5     1900.99     1860.71     20.13 o 
   6   3   5      565.08      554.97      8.52 o 
   7   3   5    14707.20    15644.18    153.36 o 
   8   3   5       87.89       71.91      4.76 o 
   9   3   5     3315.85     3297.35     36.37 o 
  10   3   5      586.17      611.79     13.48 o 
  11   3   5      328.89      327.63      9.53 o 
  12   3   5       46.08       36.24      6.14 o 
  13   3   5      436.59      454.06     12.59 o 
  14   3   5       48.29       40.12      7.55 o 
  15   3   5      930.38      992.63     27.50 o 
  16   3   5       21.32       10.35      8.22 o 
  17   3   5      335.83      331.24     14.81 o 
  18   3   5        3.67        0.46      9.41 o 
  19   3   5       95.32       83.34     11.51 o 
   0   4   5    18278.30    18504.37    243.62 o 
   1   4   5     3311.57     3455.95     35.93 o 
   2   4   5     7570.65     7640.26     72.81 o 
   3   4   5     2949.54     3203.25     32.27 o 
   4   4   5     6651.00     6615.81     66.79 o 
   5   4   5       86.76       84.22      4.38 o 
   6   4   5     4749.02     4524.56     46.79 o 
   7   4   5      795.58      861.13     13.48 o 
   8   4   5     4585.95     4508.82     47.90 o 
   9   4   5       60.10       60.15      5.09 o 
  10   4   5     1836.89     1831.68     24.48 o 
  11   4   5       32.55       34.93      5.72 o 
  12   4   5      996.21      938.61     20.18 o 
  13   4   5        0.07       10.28      6.21 o 
  14   4   5     1025.72     1064.67     23.80 o 
  15   4   5        1.35       -2.76      7.30 o 
  16   4   5      280.01      270.63     13.55 o 
  17   4   5       28.99       17.58      9.24 o 
  18   4   5       77.22       74.65     10.71 o 
  19   4   5       11.76        8.90      9.87 o 
   1   5   5      502.93      451.77      7.44 o 
   2   5   5      654.86      662.99      9.44 o 
   3   5   5     2014.16     1962.52     21.31 o 
   4   5   5      489.28      497.94      8.77 o 
   5   5   5     2432.16     2480.25     27.74 o 
   6   5   5       72.66       72.79      4.49 o 
   7   5   5      285.35      310.51      8.31 o 
   8   5   5      108.00      116.03      7.40 o 
   9   5   5      281.80      259.02      7.99 o 
  10   5   5       80.45       73.77      6.05 o 
  11   5   5      935.75      923.33     17.02 o 
  12   5   5       10.71        9.83      6.18 o 
  13   5   5       29.54       28.06      7.09 o 
  14   5   5        6.91       -0.18      7.20 o 
  15   5   5      245.37      272.03     12.65 o 
  16   5   5        1.09        0.33      8.55 o 
  17   5   5       83.02       83.34     10.84 o 
  18   5   5        2.84       -3.90      9.46 o 
   0   6   5      205.77      237.76      8.06 o 
   1   6   5       42.84       33.98      3.24 o 
   2   6   5        3.83       11.96      2.96 o 
   3   6   5      178.57      169.71      5.79 o 
   4   6   5       88.91       74.23      4.15 o 
   5   6   5       30.25       22.56      3.59 o 
   6   6   5      152.26      168.63      6.89 o 
   7   6   5      162.60      158.83      6.37 o 
   8   6   5       20.20       24.39      4.73 o 
   9   6   5       30.40       38.57      5.95 o 
  10   6   5        5.84        1.71      4.85 o 
  11   6   5     1088.64     1061.74     20.52 o 
  12   6   5        7.28       -2.06      6.52 o 
  13   6   5       13.68        5.03      6.35 o 
  14   6   5       24.39       16.98      9.80 o 
  15   6   5        1.78        4.68      8.54 o 
  16   6   5      109.76      123.97     12.46 o 
  17   6   5        7.22        6.18     11.25 o 
   1   7   5      540.35      520.01     11.89 o 
   2   7   5        6.39        6.37      5.29 o 
   3   7   5     2288.45     2229.69     32.92 o 
   4   7   5      283.11      247.70      8.22 o 
   5   7   5      696.43      707.45     17.38 o 
   6   7   5        9.76        2.90      5.15 o 
   7   7   5      159.50      176.47      8.38 o 
   8   7   5      272.41      293.75     11.38 o 
   9   7   5      319.42      356.41     11.92 o 
  10   7   5      544.52      552.48     16.38 o 
  11   7   5      299.19      346.28     13.58 o 
  12   7   5       62.58       91.10     10.73 o 
  13   7   5      764.44      768.11     21.70 o 
  14   7   5        7.78        7.18      8.83 o 
  15   7   5       48.48       41.22     10.83 o 
  16   7   5       42.39       50.79     16.85 o 
  17   7   5       31.39       40.11     13.39 o 
   0   8   5       87.40       98.11      9.84 o 
   1   8   5        0.01       -4.26      5.02 o 
   2   8   5      160.91      187.44      8.59 o 
   3   8   5      811.94      798.13     16.49 o 
   4   8   5       13.70       15.34      5.80 o 
   5   8   5      367.39      357.21     12.21 o 
   6   8   5     1002.01      992.95     23.21 o 
   7   8   5      537.07      521.82     25.91 o 
   8   8   5      831.61      833.43     30.80 o 
   9   8   5      319.58      312.23     16.06 o 
  10   8   5      158.95      179.87     15.18 o 
  11   8   5       23.55       39.05     12.06 o 
  12   8   5      180.14      190.40     14.85 o 
  13   8   5      118.60      124.32     13.41 o 
  14   8   5      389.65      421.36     20.26 o 
  15   8   5        4.08        7.92     16.18 o 
  16   8   5      210.25      211.08     18.57 o 
   1   9   5     2036.29     2003.71     29.74 o 
   2   9   5      266.20      244.92     10.89 o 
   3   9   5     1716.35     1661.65     26.88 o 
   4   9   5      613.48      585.35     14.73 o 
   5   9   5      833.46      783.35     29.92 o 
   6   9   5       19.14       14.25      7.08 o 
   7   9   5      531.94      521.56     21.90 o 
   8   9   5        3.11       -5.99      9.21 o 
   9   9   5      844.64      840.03     24.61 o 
  10   9   5      202.80      207.58     15.24 o 
  11   9   5      173.62      170.33     14.93 o 
  12   9   5        2.54       -3.03     10.84 o 
  13   9   5       72.14       64.09     13.29 o 
  14   9   5        4.08        6.16     12.56 o 
   0  10   5       56.60       40.28     10.62 o 
   1  10   5       17.29       13.70      6.94 o 
   2  10   5      502.85      487.14     17.71 o 
   3  10   5       82.10       79.70      9.60 o 
   4  10   5      484.63      474.16     15.54 o 
   5  10   5        7.24       -1.86      8.64 o 
   6  10   5      227.17      214.68     14.48 o 
   7  10   5       14.26       37.96     12.70 o 
   8  10   5       87.81      124.57     14.45 o 
   9  10   5       74.75       75.05     12.81 o 
  10  10   5       22.97       22.49     11.83 o 
  11  10   5        0.39       15.60     12.09 o 
  12  10   5      260.93      250.97     18.00 o 
  13  10   5        6.31       -8.86     12.63 o 
   1  11   5      704.30      615.86     16.58 o 
   2  11   5       15.60       12.00      7.90 o 
   3  11   5        0.36      -10.34     13.63 o 
   4  11   5        1.76       -8.96      8.96 o 
   5  11   5        5.42       -0.15     12.78 o 
   6  11   5      238.75      254.08     16.93 o 
   7  11   5      362.85      373.31     26.80 o 
   8  11   5        0.75       -5.01     11.14 o 
   9  11   5       24.10       23.48     12.49 o 
  10  11   5        0.75      -11.75     18.30 o 
  11  11   5       27.31       41.16     14.55 o 
   0  12   5     1262.29     1276.38     47.33 o 
   1  12   5       28.96       -3.97      9.64 o 
   2  12   5      343.20      324.81     18.41 o 
   3  12   5      109.93      120.83     12.78 o 
   4  12   5      310.58      299.79     16.35 o 
   5  12   5        4.27        7.88     11.66 o 
   6  12   5      382.99      395.22     20.57 o 
   7  12   5       12.67        9.95     12.48 o 
   8  12   5      267.31      276.13     19.37 o 
   9  12   5       27.60       29.27     16.49 o 
   1  13   5      155.18      140.76     19.40 o 
   2  13   5       41.76        9.21     16.67 o 
   3  13   5       94.62       78.53     12.69 o 
   4  13   5       22.76       25.98     13.04 o 
   5  13   5      162.75      132.57     15.75 o 
   0   0   6     1287.76     1144.25     36.00 o 
   1   0   6      211.07      206.66      6.63 o 
   2   0   6     3596.08     3254.03     62.76 o 
   3   0   6        0.81        1.96      1.92 o 
   4   0   6      308.94      373.58      9.51 o 
   5   0   6     3713.97     3821.53     53.34 o 
   6   0   6       19.42       30.40      4.07 o 
   7   0   6     1573.86     1784.30     27.95 o 
   8   0   6      377.20      325.70      9.76 o 
   9   0   6      302.32      322.60     10.23 o 
  10   0   6     1151.68     1129.43     23.36 o 
  11   0   6      247.63      253.60     12.12 o 
  12   0   6     1536.51     1528.86     34.33 o 
  13   0   6      535.89      537.75     19.68 o 
  14   0   6     2067.28     2131.07     46.26 o 
  15   0   6       31.20       38.01     10.64 o 
  16   0   6      634.29      605.81     30.85 o 
  17   0   6      112.20      113.58     16.90 o 
  18   0   6       64.50       77.82     16.50 o 
  19   0   6       15.24        0.38     14.17 o 
   1   1   6     1010.41      931.44     11.21 o 
   2   1   6     1413.77     1406.79     16.65 o 
   3   1   6      125.66       99.39      3.44 o 
   4   1   6      543.46      522.96      8.14 o 
   5   1   6     5658.67     5424.08     54.98 o 
   6   1   6     5142.15     5261.46     51.19 o 
   7   1   6     4134.19     4134.79     41.23 o 
   8   1   6       17.31       15.17      3.17 o 
   9   1   6     1168.11     1178.82     15.78 o 
  10   1   6       61.40       69.52      4.79 o 
  11   1   6      234.00      272.19     11.42 o 
  12   1   6     1333.51     1377.75     20.27 o 
  13   1   6      164.69      179.29     10.95 o 
  14   1   6       20.88        3.37      6.49 o 
  15   1   6      656.62      657.21     18.24 o 
  16   1   6       24.16       28.61      8.70 o 
  17   1   6       79.17       65.63      9.76 o 
  18   1   6       33.52       42.12     11.75 o 
  19   1   6      173.51      157.59     13.86 o 
   0   2   6     2168.06     2222.91     31.92 o 
   1   2   6     1084.32     1064.58     12.76 o 
   2   2   6      999.43     1035.27     14.06 o 
   3   2   6     3807.45     3869.93     39.96 o 
   4   2   6     4825.75     4720.01     48.24 o 
   5   2   6      610.83      553.89      8.55 o 
   6   2   6      191.57      175.92      4.81 o 
   7   2   6     1339.50     1387.57     16.34 o 
   8   2   6      431.00      460.73      8.98 o 
   9   2   6       19.66       13.96      3.83 o 
  10   2   6       24.54       23.39      4.26 o 
  11   2   6      768.97      728.55     13.33 o 
  12   2   6      373.52      385.04     11.27 o 
  13   2   6      125.11      121.75      7.72 o 
  14   2   6        2.51        9.16      6.73 o 
  15   2   6        1.40        0.61      7.57 o 
  16   2   6        1.62        2.07      8.10 o 
  17   2   6        3.71       -8.22      8.22 o 
  18   2   6        3.51       -8.77      8.77 o 
  19   2   6        2.19      -10.15     10.15 o 
   1   3   6     1910.71     1898.90     22.93 o 
   2   3   6      140.68      144.26      4.08 o 
   3   3   6      266.90      257.26      5.34 o 
   4   3   6      502.38      602.33      8.71 o 
   5   3   6        2.70       -2.25      2.44 o 
   6   3   6       10.53       13.99      3.40 o 
   7   3   6     1529.38     1583.46     19.10 o 
   8   3   6       30.36       46.06      4.33 o 
   9   3   6      939.18      888.07     14.27 o 
  10   3   6      730.33      699.89     12.27 o 
  11   3   6        1.42       -2.05      4.85 o 
  12   3   6      122.69      120.23      7.54 o 
  13   3   6      139.50      138.75      9.04 o 
  14   3   6       31.15       36.08      7.48 o 
  15   3   6        2.33       -7.08      8.25 o 
  16   3   6       14.82       20.87      8.73 o 
  17   3   6       29.07       27.48     11.08 o 
  18   3   6        4.92       -9.19      9.19 o 
  19   3   6        3.05        3.11      9.78 o 
   0   4   6    12777.25    13117.58    174.13 o 
   1   4   6      623.88      552.50     11.55 o 
   2   4   6     7013.77     7018.32     69.97 o 
   3   4   6       11.19       12.90      2.50 o 
   4   4   6     4393.05     4249.97     43.90 o 
   5   4   6       99.69       95.52      5.39 o 
   6   4   6     4784.12     4822.58     47.95 o 
   7   4   6        2.28        9.19      3.65 o 
   8   4   6     3664.30     3638.44     39.78 o 
   9   4   6      194.74      209.12      7.44 o 
  10   4   6      673.16      673.31     12.35 o 
  11   4   6       40.05       41.84      6.64 o 
  12   4   6      179.39      195.12      9.25 o 
  13   4   6       76.00       51.14      7.70 o 
  14   4   6       50.53       60.13      8.24 o 
  15   4   6       16.44       15.35      8.48 o 
  16   4   6      231.89      243.11     13.13 o 
  17   4   6        2.22       -8.67      8.67 o 
  18   4   6       11.89        0.95      9.64 o 
   1   5   6     7956.77     7909.28     75.81 o 
   2   5   6      935.29      922.29     11.90 o 
   3   5   6     1693.98     1590.90     18.14 o 
   4   5   6      517.49      564.74      9.10 o 
   5   5   6     1553.88     1489.46     18.48 o 
   6   5   6     1339.07     1403.27     18.75 o 
   7   5   6     2073.27     2058.60     32.18 o 
   8   5   6       12.84        8.76      4.42 o 
   9   5   6     1786.73     1776.54     24.07 o 
  10   5   6        6.35        2.17      5.56 o 
  11   5   6      624.06      655.83     15.62 o 
  12   5   6      125.87      111.05      8.23 o 
  13   5   6     1309.41     1312.40     26.97 o 
  14   5   6        0.64        4.09      7.39 o 
  15   5   6      650.53      662.95     19.84 o 
  16   5   6        8.31       -0.06      8.62 o 
  17   5   6      164.27      163.81     12.54 o 
  18   5   6       11.57        7.04      9.99 o 
   0   6   6     1467.26     1402.51     23.45 o 
   1   6   6       10.59        6.24      2.95 o 
   2   6   6     1981.77     1851.51     21.70 o 
   3   6   6      803.48      755.66     10.99 o 
   4   6   6       75.69       79.30      4.27 o 
   5   6   6       46.35       47.01      4.12 o 
   6   6   6     2849.07     2994.22     33.65 o 
   7   6   6        2.33        2.44      4.14 o 
   8   6   6     3717.90     3795.82     44.51 o 
   9   6   6       57.06       37.03      6.91 o 
  10   6   6      704.72      781.80     16.93 o 
  11   6   6      257.01      235.09     12.45 o 
  12   6   6      626.82      706.74     19.34 o 
  13   6   6        0.59       -5.99      5.99 o 
  14   6   6      803.22      819.48     20.92 o 
  15   6   6       11.10        4.49      8.93 o 
  16   6   6      447.03      444.14     17.39 o 
  17   6   6        0.01      -10.30     10.30 o 
   1   7   6     2120.53     2012.11     29.68 o 
   2   7   6       13.54       25.42      5.39 o 
   3   7   6     1169.24     1125.67     17.41 o 
   4   7   6        2.44        5.65      3.79 o 
   5   7   6     2066.07     1992.54     26.62 o 
   6   7   6      147.49      175.55      9.42 o 
   7   7   6      662.37      642.04     18.14 o 
   8   7   6       59.53       54.03      7.84 o 
   9   7   6     1522.34     1629.66     30.83 o 
  10   7   6      151.01      143.13     10.78 o 
  11   7   6      269.16      286.31     12.79 o 
  12   7   6      202.32      216.62     13.39 o 
  13   7   6       12.48       -4.14      7.60 o 
  14   7   6       15.70       18.67      9.26 o 
  15   7   6      165.98      189.61     15.03 o 
  16   7   6       41.89       46.91     12.96 o 
   0   8   6      243.20      250.47     15.27 o 
   1   8   6      647.38      633.02     14.08 o 
   2   8   6     1600.65     1534.24     23.85 o 
   3   8   6      112.04       97.51      7.33 o 
   4   8   6      142.97      144.82      8.78 o 
   5   8   6      148.25      124.40      9.81 o 
   6   8   6       18.73       21.29      7.51 o 
   7   8   6       93.76       93.41     10.27 o 
   8   8   6       23.72       17.06      9.30 o 
   9   8   6      143.22      152.76     12.82 o 
  10   8   6        0.24        0.48     13.22 o 
  11   8   6       88.59       60.11     11.79 o 
  12   8   6      131.13      144.88     15.68 o 
  13   8   6       10.21        7.88     11.25 o 
  14   8   6        0.28       -6.66     11.38 o 
  15   8   6        8.24       21.61     13.26 o 
   1   9   6     1620.09     1552.64     24.81 o 
   2   9   6      339.38      306.69     12.19 o 
   3   9   6      712.79      746.62     19.67 o 
   4   9   6       31.15       19.49      7.67 o 
   5   9   6       27.81       25.34      8.32 o 
   6   9   6        2.69       -7.71      7.71 o 
   7   9   6      460.83      453.64     25.08 o 
   8   9   6       65.32       46.74     10.89 o 
   9   9   6      134.54      126.66     14.80 o 
  10   9   6       24.84        0.49     11.58 o 
  11   9   6       33.69       42.87     11.91 o 
  12   9   6        1.92        1.74     11.43 o 
  13   9   6      133.40      143.87     15.17 o 
  14   9   6       12.06        7.71     12.54 o 
   0  10   6     1528.59     1489.84     35.03 o 
   1  10   6       53.38       52.17     10.26 o 
   2  10   6     1241.38     1180.10     26.14 o 
   3  10   6        0.08       -6.94      7.40 o 
   4  10   6     1170.32     1231.76     26.47 o 
   5  10   6       81.33       74.74     10.49 o 
   6  10   6     1266.38     1249.48     27.34 o 
   7  10   6       35.63       22.44     12.44 o 
   8  10   6      612.49      586.68     22.66 o 
   9  10   6        2.01        8.11     11.08 o 
  10  10   6      263.86      251.13     17.23 o 
  11  10   6       58.48       53.21     13.29 o 
  12  10   6       67.42       42.64     13.35 o 
   1  11   6      809.21      822.31     20.54 o 
   2  11   6        2.91       -1.41      9.45 o 
   3  11   6      723.64      691.05     20.69 o 
   4  11   6       11.82       22.45      9.53 o 
   5  11   6      689.63      631.87     25.23 o 
   6  11   6       58.26       48.46     12.01 o 
   7  11   6      469.82      504.57     24.73 o 
   8  11   6       34.68       24.01     14.38 o 
   9  11   6      445.60      499.63     40.64 o 
  10  11   6       31.46       26.70     13.43 o 
   0  12   6      343.93      356.09     25.79 o 
   1  12   6       86.24       97.71     12.76 o 
   2  12   6      426.31      440.00     30.14 o 
   3  12   6        1.51        7.90     11.86 o 
   4  12   6      412.01      437.84     18.78 o 
   5  12   6       44.38       64.16     13.22 o 
   6  12   6      533.98      539.11     23.09 o 
   7  12   6        1.58       11.85     14.67 o 
   8  12   6      525.29      586.04     25.19 o 
   1  13   6      513.73      554.71     23.96 o 
   2  13   6       11.24       26.55     15.00 o 
   3  13   6      229.59      200.84     17.30 o 
   1   1   7      377.60      363.86      6.18 o 
   2   1   7      142.19      117.42      3.67 o 
   3   1   7     2024.81     1848.66     20.67 o 
   4   1   7      257.82      245.85      5.69 o 
   5   1   7      968.31      861.72     10.96 o 
   6   1   7      573.83      592.50      9.60 o 
   7   1   7     2204.58     2180.93     23.57 o 
   8   1   7      306.41      287.28      6.78 o 
   9   1   7     1520.16     1418.04     18.29 o 
  10   1   7      226.66      217.97      7.53 o 
  11   1   7        3.10        7.49      4.79 o 
  12   1   7      864.96      899.93     16.70 o 
  13   1   7       61.81       76.61      7.60 o 
  14   1   7        2.13        2.49      7.63 o 
  15   1   7      251.65      243.24     14.02 o 
  16   1   7        0.04       -6.89      9.08 o 
  17   1   7       76.91       68.17     11.28 o 
  18   1   7       10.38       -9.62      9.62 o 
  19   1   7        0.78        2.24     11.07 o 
   0   2   7    14129.50    13498.54    178.38 o 
   1   2   7     1208.63     1121.90     13.72 o 
   2   2   7     2460.05     2325.71     27.76 o 
   3   2   7      692.12      737.92     10.96 o 
   4   2   7      403.76      327.56      6.74 o 
   5   2   7      302.31      347.81      7.27 o 
   6   2   7     3770.33     3402.23     38.01 o 
   7   2   7       53.45       66.52      3.85 o 
   8   2   7     1704.05     1643.73     20.23 o 
   9   2   7      123.41      122.90      5.61 o 
  10   2   7     1505.36     1451.86     20.59 o 
  11   2   7       90.30       90.33      6.68 o 
  12   2   7     1013.54     1003.57     19.28 o 
  13   2   7       10.38       18.72      6.65 o 
  14   2   7     1636.23     1666.60     38.64 o 
  15   2   7       58.33       49.14      8.90 o 
  16   2   7      444.86      424.51     18.00 o 
  17   2   7        3.28        4.15      9.90 o 
  18   2   7      117.50      110.25     12.85 o 
  19   2   7        1.56      -10.20     10.20 o 
   1   3   7    10053.81     9923.99     98.31 o 
   2   3   7        5.97        4.25      2.43 o 
   3   3   7    11425.70    11455.50    107.88 o 
   4   3   7     5760.15     6141.85     59.47 o 
   5   3   7     4966.55     4935.08     51.00 o 
   6   3   7       36.85       40.22      3.36 o 
   7   3   7     5079.88     5144.50     51.03 o 
   8   3   7      108.39      114.16      5.91 o 
   9   3   7     2177.52     2193.65     27.84 o 
  10   3   7      266.47      278.09      8.83 o 
  11   3   7     1347.90     1400.59     20.71 o 
  12   3   7      133.41      114.42      8.27 o 
  13   3   7      563.68      560.61     20.79 o 
  14   3   7      712.14      721.18     18.35 o 
  15   3   7      224.38      228.69     12.89 o 
  16   3   7        1.16       -8.07      8.07 o 
  17   3   7      155.64      149.77     13.41 o 
  18   3   7        0.16       -9.89      9.89 o 
   0   4   7     5664.06     5992.19     89.02 o 
   1   4   7      700.37      729.65     11.03 o 
   2   4   7      737.13      703.59     11.19 o 
   3   4   7      535.17      541.70      8.85 o 
   4   4   7     3907.08     3640.36     40.28 o 
   5   4   7        2.52        1.69      2.67 o 
   6   4   7     2723.81     2701.05     32.04 o 
   7   4   7      139.63      151.55      6.45 o 
   8   4   7     1258.12     1229.73     18.13 o 
   9   4   7       16.40       25.49      4.96 o 
  10   4   7      495.89      479.76     11.87 o 
  11   4   7       13.82       -0.58      5.71 o 
  12   4   7      472.65      482.90     19.30 o 
  13   4   7      450.22      462.29     16.45 o 
  14   4   7      239.93      268.08     13.54 o 
  15   4   7        0.23       -7.63      7.63 o 
  16   4   7      158.92      175.64     12.14 o 
  17   4   7        4.16       15.36      9.49 o 
  18   4   7       25.77       10.84     11.09 o 
   1   5   7       23.00       23.57      3.03 o 
   2   5   7       39.97       46.53      3.37 o 
   3   5   7       90.54       96.68      4.24 o 
   4   5   7        4.10        6.42      3.01 o 
   5   5   7      240.00      219.59      7.03 o 
   6   5   7      521.33      511.05     14.62 o 
   7   5   7      471.38      434.50     10.80 o 
   8   5   7        7.51        6.40      5.00 o 
   9   5   7       28.68       15.83      5.61 o 
  10   5   7       34.70       31.92      6.21 o 
  11   5   7      206.93      223.11     10.60 o 
  12   5   7      184.32      184.94      9.49 o 
  13   5   7      202.00      194.75     10.71 o 
  14   5   7        0.02       -6.57      7.34 o 
  15   5   7       93.18       82.42     10.17 o 
  16   5   7        0.37       -3.52      8.72 o 
  17   5   7       68.80       97.06     11.59 o 
   0   6   7      785.51      777.81     17.68 o 
   1   6   7       51.83       60.79      3.87 o 
   2   6   7        1.79        3.82      3.04 o 
   3   6   7       18.05       20.59      3.44 o 
   4   6   7        1.27        0.39      3.54 o 
   5   6   7       17.95        8.57      3.94 o 
   6   6   7      995.27     1009.85     17.02 o 
   7   6   7       33.81       29.52      5.27 o 
   8   6   7      764.18      784.36     15.34 o 
   9   6   7      139.99      151.07      7.58 o 
  10   6   7      136.60      112.87      8.38 o 
  11   6   7       13.77       -2.95      6.44 o 
  12   6   7       29.59       38.95      7.43 o 
  13   6   7      101.35       93.60     10.80 o 
  14   6   7        1.21       -1.77      8.66 o 
  15   6   7        3.50        8.54      9.35 o 
  16   6   7       38.18       38.81     10.20 o 
  17   6   7       73.60       64.79     12.94 o 
   1   7   7     1598.40     1488.49     22.43 o 
   2   7   7      200.97      181.77      8.75 o 
   3   7   7      218.53      192.48      8.07 o 
   4   7   7      788.54      789.79     16.76 o 
   5   7   7       36.88       40.69      6.42 o 
   6   7   7      660.72      691.07     17.36 o 
   7   7   7      614.62      591.84     16.37 o 
   8   7   7      140.48      128.12      8.87 o 
   9   7   7      636.36      679.34     18.68 o 
  10   7   7       21.95       29.61      8.96 o 
  11   7   7       58.88       82.17     12.55 o 
  12   7   7       35.78       38.55      9.54 o 
  13   7   7      726.16      802.97     22.23 o 
  14   7   7      372.67      399.47     18.94 o 
  15   7   7      725.36      763.68     24.99 o 
  16   7   7       34.08       48.24     12.68 o 
   0   8   7     2035.66     2028.27     47.08 o 
   1   8   7     1136.55     1111.91     25.60 o 
   2   8   7     4351.10     4215.14     61.64 o 
   3   8   7      441.02      428.66     14.44 o 
   4   8   7     1038.20     1076.84     22.35 o 
   5   8   7      236.58      236.89     14.83 o 
   6   8   7     1556.88     1536.16     34.10 o 
   7   8   7        0.78        7.55      9.13 o 
   8   8   7     1641.45     1662.86     40.93 o 
   9   8   7        0.39        3.50     11.00 o 
  10   8   7      995.32     1043.87     27.20 o 
  11   8   7       76.47       74.10     13.23 o 
  12   8   7       38.59       46.61     11.78 o 
  13   8   7      188.62      197.91     15.49 o 
  14   8   7       52.80       66.53     17.31 o 
  15   8   7       35.10       45.02     19.82 o 
   1   9   7     1400.49     1368.15     27.48 o 
   2   9   7       12.90       21.96      7.53 o 
   3   9   7      429.88      425.26     14.32 o 
   4   9   7       70.44       69.27      9.09 o 
   5   9   7     1006.74     1026.32     26.05 o 
   6   9   7      102.61       82.50     10.13 o 
   7   9   7     1039.30     1041.02     35.43 o 
   8   9   7       91.16       89.88     12.00 o 
   9   9   7      575.95      556.36     21.62 o 
  10   9   7      127.53      135.17     13.73 o 
  11   9   7      103.72       84.53     13.21 o 
  12   9   7       56.55       54.46     13.08 o 
  13   9   7      290.81      303.17     19.60 o 
   0  10   7      113.34      130.59     15.86 o 
   1  10   7        3.04        1.97      8.26 o 
   2  10   7      320.42      305.16     14.69 o 
   3  10   7      257.43      224.63     12.87 o 
   4  10   7      264.79      213.27     12.30 o 
   5  10   7       36.48       29.13      9.06 o 
   6  10   7       33.96       11.78      9.14 o 
   7  10   7       33.56       27.71     12.27 o 
   8  10   7      202.12      214.09     15.57 o 
   9  10   7       10.14       16.63     11.72 o 
  10  10   7       73.04       70.54     13.26 o 
  11  10   7       11.09       12.86     12.50 o 
  12  10   7      117.53      119.04     16.95 o 
   1  11   7       19.49       11.18      9.72 o 
   2  11   7       27.21       30.25     10.96 o 
   3  11   7       78.97       63.35     12.09 o 
   4  11   7       15.47        9.47     10.33 o 
   5  11   7       25.68       19.50     10.16 o 
   6  11   7      139.23      160.10     14.53 o 
   7  11   7        0.60       -4.57     12.63 o 
   8  11   7       50.56       42.74     12.89 o 
   9  11   7        1.00       -6.65     12.02 o 
  10  11   7        0.02       18.00     13.29 o 
   0  12   7      213.35      215.94     20.72 o 
   1  12   7      152.94      156.01     13.73 o 
   2  12   7       73.03       53.40     12.63 o 
   3  12   7       28.28       26.82     12.24 o 
   4  12   7       92.30       90.05     14.89 o 
   5  12   7       61.51       73.91     15.57 o 
   6  12   7       32.17       17.21     13.78 o 
   7  12   7        0.58       -6.35     17.40 o 
   1  13   7      432.49      414.99     21.29 o 
   0   0   8    13413.24    12420.92    232.70 o 
   1   0   8      782.47      761.01     19.95 o 
   2   0   8    10960.43    10496.91    139.63 o 
   3   0   8     2423.91     2459.30     35.73 o 
   4   0   8    16374.33    16083.33    232.83 o 
   5   0   8     3905.44     4031.26     56.83 o 
   6   0   8    11459.45    11046.80    163.91 o 
   7   0   8      515.74      463.95     11.76 o 
   8   0   8     2564.73     2481.82     37.97 o 
   9   0   8      455.54      448.72     14.11 o 
  10   0   8     3398.61     3417.25     64.95 o 
  11   0   8      771.70      741.16     22.84 o 
  12   0   8       12.76        9.00      8.41 o 
  13   0   8       80.24       81.75     22.35 o 
  14   0   8     1345.77     1394.19     42.32 o 
  15   0   8        1.24        9.49     12.83 o 
  16   0   8      188.25      203.62     21.21 o 
  17   0   8       21.74        5.01     17.20 o 
  18   0   8       43.00       54.82     18.54 o 
   1   1   8     2998.10     2878.96     30.65 o 
   2   1   8     1184.21     1152.58     14.16 o 
   3   1   8     2690.34     2452.41     28.08 o 
   4   1   8     1860.29     1887.78     21.61 o 
   5   1   8       50.60       60.04      4.18 o 
   6   1   8      656.70      661.97     10.52 o 
   7   1   8     3991.50     3763.85     42.38 o 
   8   1   8      937.54      881.89     13.21 o 
   9   1   8     1298.39     1337.03     19.04 o 
  10   1   8      120.20      117.29      6.84 o 
  11   1   8      998.98     1032.72     19.43 o 
  12   1   8       18.55       21.12      6.29 o 
  13   1   8     1090.77     1122.00     23.28 o 
  14   1   8      106.89      115.51     11.28 o 
  15   1   8      538.10      580.89     20.12 o 
  16   1   8       19.15        9.95      9.68 o 
  17   1   8      355.06      388.73     18.24 o 
  18   1   8        1.28      -10.15     10.28 o 
   0   2   8    12483.33    12062.81    160.23 o 
   1   2   8     1474.46     1522.35     17.82 o 
   2   2   8        3.33        3.82      2.51 o 
   3   2   8      716.09      724.32     10.50 o 
   4   2   8      322.63      278.79      6.83 o 
   5   2   8      200.99      177.30      5.56 o 
   6   2   8      195.56      202.19      6.36 o 
   7   2   8       66.84       71.85      4.98 o 
   8   2   8     1736.06     1709.08     22.51 o 
   9   2   8       47.24       76.75      5.74 o 
  10   2   8      561.55      571.38     12.00 o 
  11   2   8        0.28       -4.10      5.18 o 
  12   2   8       37.35       37.64      6.32 o 
  13   2   8        4.25        1.04      6.85 o 
  14   2   8       13.98       22.38      8.08 o 
  15   2   8       25.41       36.34      9.62 o 
  16   2   8       56.76       63.96     14.96 o 
  17   2   8       58.97       59.51     15.88 o 
  18   2   8       29.44       18.39     10.90 o 
   1   3   8       97.10       97.22      4.09 o 
   2   3   8     1397.71     1325.74     20.16 o 
   3   3   8       63.51       60.97      4.05 o 
   4   3   8      117.55      121.90      4.82 o 
   5   3   8        1.01        1.11      3.43 o 
   6   3   8      580.85      556.17      9.91 o 
   7   3   8       12.38       12.85      4.24 o 
   8   3   8       68.56       67.09      5.71 o 
   9   3   8      227.35      225.80      8.09 o 
  10   3   8        0.11        0.01      4.79 o 
  11   3   8        2.21        2.47      5.20 o 
  12   3   8       33.51       29.88      6.86 o 
  13   3   8       11.97       11.42      7.05 o 
  14   3   8       14.65       19.01      8.08 o 
  15   3   8       10.88        8.93      8.27 o 
  16   3   8        0.90       -0.16      9.22 o 
  17   3   8        1.95       -4.59     10.40 o 
  18   3   8        0.03      -10.42     10.42 o 
   0   4   8     7475.50     7521.17    113.13 o 
   1   4   8     2312.19     2215.12     23.69 o 
   2   4   8      157.04      160.96      8.23 o 
   3   4   8       57.13       46.04      3.97 o 
   4   4   8      134.51      136.45      5.26 o 
   5   4   8       11.97        5.91      3.41 o 
   6   4   8      486.45      511.97      9.84 o 
   7   4   8       41.12       48.06      4.99 o 
   8   4   8     1295.87     1332.35     23.54 o 
   9   4   8       94.05       93.80      6.34 o 
  10   4   8       61.19       76.31      6.39 o 
  11   4   8      231.02      226.49      9.59 o 
  12   4   8      140.42      152.75      9.47 o 
  13   4   8       77.78       73.31      8.42 o 
  14   4   8      136.91      104.26      9.52 o 
  15   4   8        6.97        6.77      8.86 o 
  16   4   8      172.76      175.03     13.81 o 
  17   4   8        0.59      -10.40     10.40 o 
   1   5   8     4161.08     4089.45     43.45 o 
   2   5   8       47.53       56.45      5.16 o 
   3   5   8     2995.27     2990.68     34.66 o 
   4   5   8      198.82      198.50      6.77 o 
   5   5   8     3302.30     3272.16     38.21 o 
   6   5   8      170.29      176.96     12.12 o 
   7   5   8     4046.59     4133.02     53.32 o 
   8   5   8      307.60      307.01     11.73 o 
   9   5   8      537.80      555.85     12.30 o 
  10   5   8      173.22      157.12      8.48 o 
  11   5   8      278.10      291.79     11.57 o 
  12   5   8       10.64        8.41      6.65 o 
  13   5   8      525.43      563.55     27.69 o 
  14   5   8       69.46       67.43      9.37 o 
  15   5   8      213.14      239.20     12.59 o 
  16   5   8       42.45       59.52     11.58 o 
  17   5   8      149.02      172.18     14.66 o 
   0   6   8     1397.69     1368.35     30.25 o 
   1   6   8        4.63        0.44      3.40 o 
   2   6   8      711.48      706.94     12.19 o 
   3   6   8        1.33       -1.49      3.63 o 
   4   6   8     1605.35     1597.59     20.39 o 
   5   6   8       96.86      112.99      5.78 o 
   6   6   8     2105.05     2148.60     27.65 o 
   7   6   8       98.48       89.77      6.93 o 
   8   6   8      528.96      515.61     12.04 o 
   9   6   8      119.47      124.36     10.81 o 
  10   6   8     1072.10     1113.23     20.93 o 
  11   6   8        1.24        1.39      6.43 o 
  12   6   8      638.27      660.07     17.07 o 
  13   6   8       29.01       19.02      9.13 o 
  14   6   8      743.88      720.22     22.09 o 
  15   6   8       33.67       33.75     10.00 o 
  16   6   8      272.22      275.68     15.06 o 
   1   7   8      707.14      686.19     15.69 o 
   2   7   8     1684.78     1618.99     26.32 o 
   3   7   8     1057.12     1064.03     18.59 o 
   4   7   8      222.03      213.36      8.91 o 
   5   7   8       13.22       16.92      6.01 o 
   6   7   8      260.12      267.54     10.90 o 
   7   7   8      340.92      324.45     14.58 o 
   8   7   8        0.15        3.40      6.79 o 
   9   7   8      437.55      410.72     15.48 o 
  10   7   8      161.56      147.61     12.38 o 
  11   7   8      167.76      187.31     12.10 o 
  12   7   8       11.36       14.92      9.52 o 
  13   7   8       77.51      108.19     11.63 o 
  14   7   8        0.13       -1.26     10.72 o 
  15   7   8       11.97        4.13     11.12 o 
   0   8   8      146.81      137.88     14.16 o 
   1   8   8      107.46      106.64     10.52 o 
   2   8   8       15.87       29.41      8.60 o 
   3   8   8      140.59      152.13     10.11 o 
   4   8   8      173.16      158.62     15.34 o 
   5   8   8       21.62       16.01      7.60 o 
   6   8   8       43.69       43.73      8.61 o 
   7   8   8        8.35        7.73      6.72 o 
   8   8   8        9.83       17.83     10.39 o 
   9   8   8       89.18       75.18     12.34 o 
  10   8   8       37.63       32.24     11.11 o 
  11   8   8       43.38       46.20     15.06 o 
  12   8   8       33.32       23.83     11.49 o 
  13   8   8       52.92       41.84     12.36 o 
  14   8   8       12.54        9.33     13.01 o 
   1   9   8      879.26      892.45     24.95 o 
   2   9   8      116.00      116.15     11.25 o 
   3   9   8       20.03       30.02      8.54 o 
   4   9   8        7.68        5.76      9.06 o 
   5   9   8       88.25       97.58     10.18 o 
   6   9   8       58.75       39.30     10.76 o 
   7   9   8      177.24      150.63     18.50 o 
   8   9   8       27.12       33.00     10.80 o 
   9   9   8      267.93      233.73     15.57 o 
  10   9   8       17.74        6.20     10.96 o 
  11   9   8        7.24        7.33     11.21 o 
  12   9   8       32.51       35.55     14.03 o 
  13   9   8        0.55       -8.58     12.06 o 
   0  10   8      389.51      430.72     27.53 o 
   1  10   8       11.35       -3.92      8.41 o 
   2  10   8      672.49      681.15     20.06 o 
   3  10   8        0.04       -6.59      9.49 o 
   4  10   8       65.77       65.58     13.43 o 
   5  10   8       83.73       77.97     11.81 o 
   6  10   8      276.93      251.85     15.75 o 
   7  10   8      154.38      176.21     21.34 o 
   8  10   8      514.75      564.02     22.46 o 
   9  10   8       28.59       37.69     12.08 o 
  10  10   8      170.05      156.14     15.40 o 
  11  10   8        5.79        0.34     12.42 o 
   1  11   8      858.10      808.72     22.81 o 
   2  11   8        2.53       -4.83     10.31 o 
   3  11   8      697.35      656.95     22.80 o 
   4  11   8        3.92        5.75     11.18 o 
   5  11   8      996.04      980.00     27.83 o 
   6  11   8       38.60       59.60     14.36 o 
   7  11   8      856.18      893.67     36.98 o 
   8  11   8      110.89       93.26     16.22 o 
   9  11   8      458.17      456.58     25.41 o 
   0  12   8      456.92      402.96     30.57 o 
   1  12   8       10.44       -3.14     11.38 o 
   2  12   8      279.37      262.89     19.00 o 
   3  12   8       21.22       18.51     15.53 o 
   4  12   8      204.73      197.09     16.57 o 
   5  12   8        8.48        7.83     17.90 o 
   6  12   8       60.69       66.37     15.83 o 
   1   1   9     1699.49     1714.10     19.78 o 
   2   1   9      575.89      586.98      9.10 o 
   3   1   9      328.49      331.29      7.63 o 
   4   1   9      261.27      264.13      6.40 o 
   5   1   9       62.57       47.94      3.88 o 
   6   1   9        3.95        6.02      2.72 o 
   7   1   9      549.52      541.60     10.56 o 
   8   1   9      466.06      434.40     10.65 o 
   9   1   9      155.97      171.96      7.76 o 
  10   1   9      887.26      862.30     17.25 o 
  11   1   9        2.43       11.99      6.99 o 
  12   1   9      371.92      375.30     12.55 o 
  13   1   9      240.85      219.05     11.65 o 
  14   1   9       11.13       11.19      7.88 o 
  15   1   9      207.41      218.75     14.03 o 
  16   1   9        1.22        3.22      9.78 o 
  17   1   9        2.65       -9.88      9.88 o 
  18   1   9        1.15      -10.47     10.47 o 
   0   2   9      747.89      667.40     15.32 o 
   1   2   9        7.70        9.38      2.70 o 
   2   2   9     1837.89     1707.71     20.07 o 
   3   2   9      237.58      236.26      6.40 o 
   4   2   9     1416.22     1306.87     16.52 o 
   5   2   9        0.12        2.87      2.45 o 
   6   2   9     1723.34     1626.19     20.13 o 
   7   2   9      176.94      171.55      6.17 o 
   8   2   9     2687.84     2555.47     33.28 o 
   9   2   9      227.19      246.72      8.86 o 
  10   2   9     1419.30     1462.81     22.67 o 
  11   2   9       92.92       82.68      7.91 o 
  12   2   9       24.55       26.28      6.68 o 
  13   2   9      128.72      124.62     10.04 o 
  14   2   9      479.81      483.98     20.79 o 
  15   2   9        3.98        1.04     11.44 o 
  16   2   9      367.49      332.45     16.86 o 
  17   2   9        1.40      -10.50     10.50 o 
  18   2   9      129.34      129.68     14.83 o 
   1   3   9     9280.34     9279.42     92.99 o 
   2   3   9      416.17      405.19     10.46 o 
   3   3   9      891.24      799.11     11.75 o 
   4   3   9        8.29        1.15      3.00 o 
   5   3   9     1110.78      966.73     14.66 o 
   6   3   9        7.58        1.36      3.60 o 
   7   3   9     4071.96     3997.40     45.74 o 
   8   3   9        0.15       -3.38      3.38 o 
   9   3   9     1062.10      971.92     16.07 o 
  10   3   9      597.28      585.26     12.64 o 
  11   3   9      844.82      837.32     17.69 o 
  12   3   9        4.64       11.84      7.36 o 
  13   3   9      695.18      717.83     31.73 o 
  14   3   9        0.08       -7.83      7.83 o 
  15   3   9      357.98      370.78     15.65 o 
  16   3   9        0.02       -9.34      9.53 o 
  17   3   9       80.04       75.65     12.38 o 
   0   4   9     2316.38     2228.24     38.53 o 
   1   4   9     1151.71     1146.28     19.86 o 
   2   4   9       20.47       13.09      2.97 o 
   3   4   9      257.69      279.05      7.16 o 
   4   4   9      328.80      342.61      8.24 o 
   5   4   9       47.30       49.75      4.45 o 
   6   4   9      636.46      643.15     11.29 o 
   7   4   9       81.00       95.96      6.56 o 
   8   4   9      765.60      810.87     20.55 o 
   9   4   9       23.81       26.96      5.46 o 
  10   4   9        9.68       14.07      5.45 o 
  11   4   9      144.48      130.40      8.21 o 
  12   4   9      214.18      203.64     11.40 o 
  13   4   9       21.51       18.70      8.23 o 
  14   4   9      129.17      127.29     12.64 o 
  15   4   9        7.74       -8.53      8.73 o 
  16   4   9      128.72      128.88     13.08 o 
  17   4   9       20.00       18.12     11.46 o 
   1   5   9       27.05       14.78      4.85 o 
   2   5   9      207.54      215.64      9.33 o 
   3   5   9       38.34       43.51      4.22 o 
   4   5   9      221.65      231.47      7.13 o 
   5   5   9        8.53       10.09      3.80 o 
   6   5   9      355.82      368.30     10.12 o 
   7   5   9        1.48        3.43      4.81 o 
   8   5   9      269.85      271.39      9.12 o 
   9   5   9       52.38       45.45      6.05 o 
  10   5   9       24.68       24.93      5.99 o 
  11   5   9       48.09       34.00      6.51 o 
  12   5   9       20.65       22.68      8.41 o 
  13   5   9        0.38       -7.05      7.05 o 
  14   5   9        2.15       -8.34      8.34 o 
  15   5   9       27.39       25.50      9.86 o 
  16   5   9        0.02       -6.25      9.75 o 
   0   6   9     1660.00     1630.27     34.98 o 
   1   6   9      297.77      274.06      8.15 o 
   2   6   9      133.95      135.02      6.55 o 
   3   6   9      330.32      332.22      9.06 o 
   4   6   9      387.46      404.36      9.55 o 
   5   6   9        1.11       -1.06      4.49 o 
   6   6   9       98.01      101.09      6.87 o 
   7   6   9        2.82       -1.66      5.01 o 
   8   6   9       11.50       13.30      5.45 o 
   9   6   9      307.96      275.97     10.32 o 
  10   6   9       11.60       21.12      6.74 o 
  11   6   9        8.90       -2.67      7.27 o 
  12   6   9      319.10      307.21     12.94 o 
  13   6   9      167.46      155.56     11.64 o 
  14   6   9       40.59       46.91     10.89 o 
  15   6   9        4.66        9.33     11.56 o 
  16   6   9       60.84       58.61     16.51 o 
   1   7   9      288.74      323.01     11.36 o 
   2   7   9      152.66      148.89      9.37 o 
   3   7   9      524.84      537.12     14.57 o 
   4   7   9        0.95        6.13      6.26 o 
   5   7   9     1454.70     1480.02     25.59 o 
   6   7   9        3.71        3.10      6.46 o 
   7   7   9     1599.01     1573.82     29.65 o 
   8   7   9       17.78       13.37      6.73 o 
   9   7   9      481.79      476.87     18.46 o 
  10   7   9       27.47       25.09      9.96 o 
  11   7   9      149.63      162.92     12.14 o 
  12   7   9       27.23       12.17      8.99 o 
  13   7   9      159.70      166.41     14.06 o 
  14   7   9        0.02       -1.78     11.19 o 
  15   7   9       71.09       80.37     14.91 o 
   0   8   9     5685.66     5494.15    111.82 o 
   1   8   9       84.41       75.64      9.66 o 
   2   8   9     4201.35     4014.44     66.35 o 
   3   8   9       40.34       21.02      7.97 o 
   4   8   9     1104.19     1080.14     26.10 o 
   5   8   9      136.97      129.09     11.59 o 
   6   8   9     1953.32     2006.25     39.45 o 
   7   8   9       73.25       46.91     10.22 o 
   8   8   9      966.22     1016.83     26.32 o 
   9   8   9       60.86       73.30     11.30 o 
  10   8   9      820.07      847.81     27.36 o 
  11   8   9       17.25        2.39     11.68 o 
  12   8   9      343.89      406.18     19.49 o 
  13   8   9       41.41       35.67     12.10 o 
  14   8   9      526.65      544.61     25.39 o 
   1   9   9      318.52      299.76     17.05 o 
   2   9   9      408.39      418.96     17.54 o 
   3   9   9     1809.45     1733.05     39.71 o 
   4   9   9        0.33       -6.66      9.93 o 
   5   9   9      837.84      799.62     33.07 o 
   6   9   9       79.00      105.04     13.16 o 
   7   9   9      238.94      220.61     19.05 o 
   8   9   9       86.85      103.90     14.99 o 
   9   9   9      723.72      794.23     24.74 o 
  10   9   9        6.57        2.94     11.04 o 
  11   9   9      379.59      423.80     20.61 o 
  12   9   9       84.74       97.95     15.19 o 
   0  10   9      167.67      128.69     16.79 o 
   1  10   9        0.09        2.33      8.41 o 
   2  10   9       99.58      104.12     11.12 o 
   3  10   9       42.60       24.07     10.24 o 
   4  10   9      489.24      470.74     23.60 o 
   5  10   9        0.17        2.58     10.15 o 
   6  10   9      327.24      319.95     17.34 o 
   7  10   9        0.23       -6.58     14.94 o 
   8  10   9      136.66      177.61     17.51 o 
   9  10   9        2.86        5.37     14.80 o 
  10  10   9       35.70       48.55     15.31 o 
   1  11   9       34.55       25.29     10.21 o 
   2  11   9       15.03        7.04     11.14 o 
   3  11   9       56.56       42.60     12.03 o 
   4  11   9       83.11       72.60     13.01 o 
   5  11   9      145.27      148.06     14.70 o 
   6  11   9        0.67      -12.39     12.39 o 
   7  11   9        0.01        6.96     16.79 o 
   8  11   9       79.79       99.68     17.10 o 
   0  12   9       19.20        7.79     15.14 o 
   1  12   9        4.52        2.86     11.67 o 
   2  12   9        3.29        0.77     11.62 o 
   3  12   9       11.89        3.65     14.98 o 
   4  12   9        3.55       -6.46     11.61 o 
   0   0  10     8795.18     8536.27    162.81 o 
   1   0  10      114.84      132.93     10.77 o 
   2   0  10    12130.98    11461.21    170.30 o 
   3   0  10      432.18      409.44     15.58 o 
   4   0  10     1421.24     1337.00     25.66 o 
   5   0  10      704.87      646.35     29.69 o 
   6   0  10     6477.34     6121.86     95.16 o 
   7   0  10     1296.93     1238.90     25.59 o 
   8   0  10     8895.91     8840.12    153.05 o 
   9   0  10     2601.30     2502.86     50.57 o 
  10   0  10     1299.17     1273.45     35.30 o 
  11   0  10      149.11      156.16     12.52 o 
  12   0  10      114.16      108.30     12.02 o 
  13   0  10      148.65      146.25     13.52 o 
  14   0  10      758.55      779.16     33.20 o 
  15   0  10      112.88      144.86     18.12 o 
  16   0  10      117.20       96.04     17.27 o 
  17   0  10        8.50       -3.05     20.92 o 
   1   1  10     5425.47     5424.99     59.18 o 
   2   1  10      224.33      234.09      6.48 o 
   3   1  10     3412.68     3276.10     37.63 o 
   4   1  10        2.87        3.14      2.72 o 
   5   1  10     2310.22     2169.17     26.78 o 
   6   1  10      230.21      234.75      9.13 o 
   7   1  10     1274.14     1221.38     19.04 o 
   8   1  10      630.86      592.06     12.82 o 
   9   1  10     1916.39     1821.59     26.21 o 
  10   1  10     1095.50     1129.73     20.64 o 
  11   1  10      467.07      493.84     14.07 o 
  12   1  10      133.24      135.84      9.10 o 
  13   1  10      455.47      474.13     20.27 o 
  14   1  10      100.42      105.17     10.19 o 
  15   1  10      676.67      770.28     23.00 o 
  16   1  10        8.97       -7.28     11.03 o 
  17   1  10       80.91       75.74     12.88 o 
   0   2  10      176.81      156.55      7.99 o 
   1   2  10       44.85       48.26      4.05 o 
   2   2  10      100.88       76.88      4.45 o 
   3   2  10      197.59      202.56      7.25 o 
   4   2  10      721.96      664.62     11.29 o 
   5   2  10       91.93       79.88      4.96 o 
   6   2  10      766.43      721.30     13.45 o 
   7   2  10       48.20       46.59      5.28 o 
   8   2  10      467.17      487.57     13.58 o 
   9   2  10       29.02       31.48      5.05 o 
  10   2  10       22.48       25.89      5.86 o 
  11   2  10        4.81        9.67      6.24 o 
  12   2  10      602.75      625.78     15.87 o 
  13   2  10        3.23        3.34      8.06 o 
  14   2  10      277.04      295.25     14.16 o 
  15   2  10       35.87       33.34     14.69 o 
  16   2  10      105.35       93.26     12.49 o 
  17   2  10        3.10       -2.66     10.64 o 
   1   3  10       15.78       14.88      3.63 o 
   2   3  10       28.53       31.07      4.14 o 
   3   3  10       11.89        5.58      3.12 o 
   4   3  10        6.03        1.97      3.41 o 
   5   3  10       44.29       40.49      4.27 o 
   6   3  10      167.19      163.40      6.37 o 
   7   3  10       44.97       44.44      5.58 o 
   8   3  10       94.96       89.81      6.53 o 
   9   3  10       11.27       11.18      4.84 o 
  10   3  10       97.86       89.02      7.16 o 
  11   3  10       87.39       76.70      7.84 o 
  12   3  10       35.44       37.19      8.30 o 
  13   3  10        0.08       -0.12      7.76 o 
  14   3  10        1.28       -6.13      8.25 o 
  15   3  10       36.12       37.40      9.89 o 
  16   3  10        0.01      -10.08     10.08 o 
  17   3  10        0.71      -10.68     10.68 o 
   0   4  10        6.89       12.06      5.37 o 
   1   4  10      123.51      132.29      6.11 o 
   2   4  10       55.88       52.15      4.46 o 
   3   4  10      403.58      402.25      9.98 o 
   4   4  10      201.00      220.59      7.37 o 
   5   4  10      224.65      214.36      6.97 o 
   6   4  10      183.85      209.99      7.93 o 
   7   4  10      315.02      298.73      9.08 o 
   8   4  10       46.03       51.82      5.79 o 
   9   4  10       42.45       33.79      6.06 o 
  10   4  10       58.04       38.30      6.39 o 
  11   4  10       86.71       79.63      7.55 o 
  12   4  10      441.38      457.24     16.05 o 
  13   4  10       51.44       34.80      8.65 o 
  14   4  10      100.12       91.46     10.50 o 
  15   4  10        0.91       -7.62      8.68 o 
  16   4  10      188.83      201.65     15.35 o 
   1   5  10     3392.69     3346.43     44.10 o 
   2   5  10      158.44      170.74      7.14 o 
   3   5  10      128.93      129.11      6.18 o 
   4   5  10        2.38       -1.65      4.36 o 
   5   5  10     1339.48     1332.44     29.94 o 
   6   5  10       11.05        5.25      5.00 o 
   7   5  10     2383.19     2357.77     30.21 o 
   8   5  10      157.54      167.29      7.88 o 
   9   5  10      763.92      830.83     17.19 o 
  10   5  10      373.84      338.11     10.78 o 
  11   5  10      384.27      446.32     16.71 o 
  12   5  10        0.44       -7.60      7.60 o 
  13   5  10      201.57      189.14     14.50 o 
  14   5  10        0.19        2.74      8.93 o 
  15   5  10      120.08      114.06     11.75 o 
  16   5  10        0.25       -9.86      9.86 o 
   0   6  10     4548.04     4598.64     82.36 o 
   1   6  10       39.48       34.96      5.26 o 
   2   6  10     3168.60     3162.65     40.04 o 
   3   6  10        4.95        2.21      4.29 o 
   4   6  10      816.71      816.74     16.32 o 
   5   6  10       31.51       25.12      4.51 o 
   6   6  10     1083.41     1086.32     20.18 o 
   7   6  10       74.13       49.08      6.05 o 
   8   6  10      955.64      963.45     17.80 o 
   9   6  10       19.72        7.60      6.01 o 
  10   6  10      424.66      428.89     18.67 o 
  11   6  10        5.48       -7.21      7.21 o 
  12   6  10      186.60      166.00     11.73 o 
  13   6  10        1.77       -7.37      9.20 o 
  14   6  10       60.34       53.81     11.52 o 
  15   6  10       12.14       -2.69     12.06 o 
   1   7  10      224.25      253.14     11.43 o 
   2   7  10      174.54      201.23      9.76 o 
   3   7  10      145.07      147.58      9.00 o 
   4   7  10       20.79        7.57      6.38 o 
   5   7  10      512.57      472.99     15.83 o 
   6   7  10       74.41       73.48      8.96 o 
   7   7  10       96.66       95.28     10.74 o 
   8   7  10       27.20       13.97      6.73 o 
   9   7  10      187.84      182.96     10.43 o 
  10   7  10        8.92        1.59      7.68 o 
  11   7  10       63.27       29.99      9.87 o 
  12   7  10       57.12       54.83     10.50 o 
  13   7  10      153.29      150.02     15.61 o 
  14   7  10       32.39       49.28     14.97 o 
   0   8  10     1296.48     1279.41     66.37 o 
   1   8  10       57.94       56.15     10.04 o 
   2   8  10        3.23       -1.23      5.34 o 
   3   8  10       16.14       14.79      7.80 o 
   4   8  10      125.24      125.70     14.95 o 
   5   8  10        0.07        0.18      8.80 o 
   6   8  10       11.97       -3.28     10.91 o 
   7   8  10       13.83       11.45     10.53 o 
   8   8  10       15.99        9.06      9.87 o 
   9   8  10        0.07      -11.07     11.07 o 
  10   8  10       85.46       73.24     14.07 o 
  11   8  10       55.64       54.08     13.76 o 
  12   8  10       15.11      -12.22     13.77 o 
  13   8  10       18.44        1.21     15.10 o 
   1   9  10      121.21      103.31     10.38 o 
   2   9  10       43.28       52.15     11.88 o 
   3   9  10       57.32       59.16     10.61 o 
   4   9  10        0.41       -0.22      9.22 o 
   5   9  10       23.23       33.49     10.26 o 
   6   9  10       70.79       64.56     11.19 o 
   7   9  10      144.58      150.58     15.18 o 
   8   9  10       21.37       13.19     14.28 o 
   9   9  10       44.31       51.49     16.33 o 
  10   9  10        4.98       10.39     12.97 o 
  11   9  10        3.62       13.57     13.51 o 
   0  10  10      164.73      147.68     17.14 o 
   1  10  10        1.66       16.12      9.34 o 
   2  10  10      268.43      236.29     15.31 o 
   3  10  10       14.58       22.63     10.48 o 
   4  10  10      125.75      124.07     20.53 o 
   5  10  10       29.66       16.68     10.76 o 
   6  10  10      133.31      155.91     14.14 o 
   7  10  10       65.78       67.49     17.83 o 
   8  10  10      193.31      203.54     21.24 o 
   9  10  10      126.18      169.26     18.45 o 
  10  10  10      228.07      253.28     21.05 o 
   1  11  10      716.86      693.11     24.45 o 
   2  11  10        7.21       11.33     11.41 o 
   3  11  10      457.92      477.31     21.14 o 
   4  11  10        0.21       -7.73     11.22 o 
   5  11  10      215.28      202.72     16.02 o 
   6  11  10        1.54       -9.42     13.45 o 
   7  11  10      227.87      181.15     22.10 o 
   0  12  10      288.33      279.37     26.48 o 
   1  12  10        8.20        3.51     17.03 o 
   2  12  10      132.14      115.40     15.53 o 
   1   1  11     1023.22      990.53     15.94 o 
   2   1  11       85.24       90.19      5.32 o 
   3   1  11     1003.55      930.45     15.46 o 
   4   1  11       12.98       12.46      3.78 o 
   5   1  11        5.02       -3.76      3.76 o 
   6   1  11      232.73      218.97      8.02 o 
   7   1  11       65.68       59.35      5.48 o 
   8   1  11        3.98        3.39      4.23 o 
   9   1  11     1158.13     1117.41     20.35 o 
  10   1  11      212.89      238.99     10.32 o 
  11   1  11      258.58      279.73     11.30 o 
  12   1  11        0.23       -6.36      6.36 o 
  13   1  11       25.73       25.90      7.57 o 
  14   1  11        0.12        0.12      8.10 o 
  15   1  11       49.85       17.41     10.53 o 
  16   1  11        9.95        9.53     10.85 o 
  17   1  11       45.62       15.43     11.55 o 
   0   2  11     3069.51     3072.39     50.83 o 
   1   2  11      314.34      310.08      8.08 o 
   2   2  11     2230.66     2250.20     29.61 o 
   3   2  11      116.00      138.78      6.40 o 
   4   2  11     1031.07      988.90     16.73 o 
   5   2  11        0.77        4.57      3.96 o 
   6   2  11     2146.00     2058.85     26.49 o 
   7   2  11      175.10      180.12      7.62 o 
   8   2  11     1166.36     1162.34     19.26 o 
   9   2  11      102.54      101.21      7.32 o 
  10   2  11      170.77      178.16     11.98 o 
  11   2  11        0.49       -6.07      6.07 o 
  12   2  11       86.25       86.13      8.53 o 
  13   2  11        1.43       -7.43      7.43 o 
  14   2  11      484.29      543.54     18.12 o 
  15   2  11       18.47       15.73      9.15 o 
  16   2  11       49.09       37.07     11.67 o 
  17   2  11       12.13       -5.13     10.78 o 
   1   3  11      139.57      116.15      5.66 o 
   2   3  11      533.32      592.95     13.97 o 
   3   3  11      447.90      411.27     12.41 o 
   4   3  11       38.21       32.86      4.86 o 
   5   3  11     1011.20     1006.07     17.06 o 
   6   3  11      145.31      146.86      7.26 o 
   7   3  11     1784.42     1728.80     25.19 o 
   8   3  11        0.71       -3.21      5.10 o 
   9   3  11      287.85      298.10     10.39 o 
  10   3  11        5.32       -5.04      5.04 o 
  11   3  11      109.67      122.87      8.94 o 
  12   3  11       99.10       97.50      9.62 o 
  13   3  11      501.22      477.27     16.96 o 
  14   3  11        0.28        2.67      8.55 o 
  15   3  11      492.25      503.83     18.42 o 
  16   3  11       50.52       36.17     11.91 o 
   0   4  11     3465.76     3513.06     58.10 o 
   1   4  11       87.46       96.14      5.65 o 
   2   4  11      257.33      267.69      8.14 o 
   3   4  11        0.05        0.61      3.64 o 
   4   4  11       87.50       88.58      6.02 o 
   5   4  11        4.40       -0.37      4.57 o 
   6   4  11      239.76      263.65     10.13 o 
   7   4  11        3.17        0.40      5.45 o 
   8   4  11      351.27      374.95     11.41 o 
   9   4  11       26.19       22.82      6.12 o 
  10   4  11      466.93      452.98     13.74 o 
  11   4  11       24.76       16.52      7.20 o 
  12   4  11      464.86      480.10     21.99 o 
  13   4  11        9.29       13.71      8.66 o 
  14   4  11       88.68       97.01     16.41 o 
  15   4  11        7.35       -3.31      9.40 o 
  16   4  11       64.80       69.30     11.66 o 
   1   5  11       88.50      100.83      6.51 o 
   2   5  11       24.60       22.77      3.32 o 
   3   5  11      456.24      433.90     12.15 o 
   4   5  11        0.18       -1.24      5.79 o 
   5   5  11       10.61        7.45      4.80 o 
   6   5  11       48.75       46.64      6.47 o 
   7   5  11       66.70       53.17      6.97 o 
   8   5  11       31.02       25.08      6.75 o 
   9   5  11        6.74        7.11      6.16 o 
  10   5  11       38.47       29.67      6.98 o 
  11   5  11        1.58       -0.40      6.60 o 
  12   5  11       11.89        2.61      8.11 o 
  13   5  11        4.10       -6.49      8.53 o 
  14   5  11        0.28       -9.01      9.01 o 
  15   5  11       78.20       96.63     11.82 o 
   0   6  11     1820.79     1648.10    112.26 o 
   1   6  11      104.98      126.13      9.50 o 
   2   6  11       45.91       56.24      5.97 o 
   3   6  11      367.87      343.15     10.76 o 
   4   6  11      104.10       94.78      6.47 o 
   5   6  11       18.85       21.38      5.75 o 
   6   6  11      103.20       98.06      7.31 o 
   7   6  11       11.26        9.23      4.72 o 
   8   6  11      407.44      413.35     14.37 o 
   9   6  11       11.90        8.06      9.13 o 
  10   6  11       22.58       18.17      8.89 o 
  11   6  11        0.31       -8.64      8.64 o 
  12   6  11      113.03      112.74     11.23 o 
  13   6  11       15.08       -1.50     12.71 o 
  14   6  11        2.76       -3.90     10.56 o 
   1   7  11     3953.65     4011.40     68.30 o 
   2   7  11      208.32      195.15     13.08 o 
   3   7  11      783.28      816.71     19.17 o 
   4   7  11      214.21      222.74     12.99 o 
   5   7  11     1258.97     1292.83     32.86 o 
   6   7  11       23.26        9.82      6.64 o 
   7   7  11     1010.89      982.29     28.25 o 
   8   7  11        4.35        4.74      7.82 o 
   9   7  11      432.60      464.80     17.17 o 
  10   7  11       10.87       14.49     11.28 o 
  11   7  11      138.42      141.07     15.31 o 
  12   7  11        7.77        5.09     11.80 o 
  13   7  11       55.90       41.48     26.13 o 
   0   8  11       43.67       42.81     12.46 o 
   1   8  11       50.35       31.40     10.31 o 
   2   8  11      553.64      541.00     19.42 o 
   3   8  11      247.38      249.69     12.82 o 
   4   8  11      865.27      868.39     23.81 o 
   5   8  11       25.75       20.56      9.75 o 
   6   8  11     1086.20     1105.19     27.49 o 
   7   8  11        4.66        2.74     10.81 o 
   8   8  11      499.53      520.65     20.50 o 
   9   8  11      118.50      135.08     16.49 o 
  10   8  11      317.15      305.99     23.24 o 
  11   8  11        5.79       -1.50     14.96 o 
  12   8  11      114.64      108.70     18.70 o 
   1   9  11     1405.54     1417.90     29.23 o 
   2   9  11        0.22       -6.46      6.46 o 
   3   9  11      215.98      172.41     13.38 o 
   4   9  11        3.23       -7.11      9.46 o 
   5   9  11      193.00      196.13     14.92 o 
   6   9  11       22.97        7.09     10.19 o 
   7   9  11      505.42      520.21     23.97 o 
   8   9  11       34.89       29.05     13.26 o 
   9   9  11      560.14      635.07     27.43 o 
  10   9  11       26.17       50.30     17.38 o 
  11   9  11      117.42       96.00     36.44 o 
   0  10  11      525.92      556.52     27.80 o 
   1  10  11       57.27       51.01     11.41 o 
   2  10  11      302.75      296.74     30.44 o 
   3  10  11       13.36      -10.84     13.75 o 
   4  10  11      128.12      124.96     14.86 o 
   5  10  11       66.13       84.82     13.91 o 
   6  10  11       31.53       17.48     12.55 o 
   7  10  11        0.76       -1.88     14.44 o 
   8  10  11      193.46      178.49     18.03 o 
   1  11  11       15.36       -5.94     11.04 o 
   2  11  11        3.97       -8.37     12.48 o 
   3  11  11       18.99       26.78     16.87 o 
   4  11  11        0.21       11.67     11.86 o 
   5  11  11      187.26      144.15     15.58 o 
   0   0  12     2017.24     1910.20     56.92 o 
   1   0  12      315.12      305.84     14.41 o 
   2   0  12     2803.47     2894.03     56.43 o 
   3   0  12      181.37      161.41     11.02 o 
   4   0  12      943.58      856.59     23.36 o 
   5   0  12        7.07       10.48      6.13 o 
   6   0  12       52.56       42.04      7.24 o 
   7   0  12      379.12      319.98     16.23 o 
   8   0  12      695.21      653.84     18.79 o 
   9   0  12        2.34       13.87      8.64 o 
  10   0  12     2184.64     2072.97     73.83 o 
  11   0  12       18.31       25.68      9.70 o 
  12   0  12      201.43      189.26     14.77 o 
  13   0  12       17.58       20.20     11.23 o 
  14   0  12      593.95      564.64     33.38 o 
  15   0  12       44.00        8.18     15.11 o 
  16   0  12      139.60      134.21     20.42 o 
   1   1  12     1935.92     1883.38     28.34 o 
   2   1  12      417.32      427.02     14.66 o 
   3   1  12     2268.61     2267.19     32.84 o 
   4   1  12        8.00        2.79      4.45 o 
   5   1  12     1311.97     1258.57     19.72 o 
   6   1  12       57.76       59.25      5.98 o 
   7   1  12     3689.47     3582.62     42.54 o 
   8   1  12       92.89       76.09      6.79 o 
   9   1  12      493.15      509.19     15.10 o 
  10   1  12        3.16       -3.49      5.78 o 
  11   1  12       16.92       13.71      6.71 o 
  12   1  12        3.99       11.85      7.06 o 
  13   1  12      244.07      253.90     11.95 o 
  14   1  12       30.80       14.02      9.04 o 
  15   1  12       41.76       30.18     11.48 o 
  16   1  12        7.75       -7.90     10.59 o 
   0   2  12       17.62       14.89      7.05 o 
   1   2  12       11.56       23.20      5.16 o 
   2   2  12       33.04       33.09      4.91 o 
   3   2  12        0.73       -4.19      4.19 o 
   4   2  12      500.54      462.95     12.02 o 
   5   2  12       20.93       23.23      5.24 o 
   6   2  12      163.19      171.70      7.86 o 
   7   2  12       27.97       28.88      6.08 o 
   8   2  12       14.95        7.30      4.51 o 
   9   2  12      128.40      123.86      7.95 o 
  10   2  12      102.35       86.16      8.16 o 
  11   2  12       90.33       62.10      9.59 o 
  12   2  12      153.71      157.24     10.21 o 
  13   2  12       30.47       23.15      8.65 o 
  14   2  12      208.18      211.86     13.07 o 
  15   2  12        0.79       -5.90      8.87 o 
  16   2  12       63.10       72.40     12.57 o 
   1   3  12       36.94       30.98      4.88 o 
   2   3  12       16.25       15.00      4.78 o 
   3   3  12        0.31       -4.29      4.29 o 
   4   3  12        8.29        9.79      4.61 o 
   5   3  12      155.05      161.64      7.70 o 
   6   3  12      140.42      146.57      7.66 o 
   7   3  12        0.14        6.49      4.94 o 
   8   3  12        0.00       -4.98      5.88 o 
   9   3  12        4.57       10.88      7.71 o 
  10   3  12       11.01       -0.81      6.16 o 
  11   3  12        1.95       -6.18      6.18 o 
  12   3  12       13.40       12.34      7.49 o 
  13   3  12        4.84        1.05      8.37 o 
  14   3  12       11.92       10.47      9.36 o 
  15   3  12       45.46       59.18     11.02 o 
   0   4  12      923.66      938.27     21.98 o 
   1   4  12      959.07      990.51     19.15 o 
   2   4  12       49.48       57.25      6.08 o 
   3   4  12        4.71        3.21      4.14 o 
   4   4  12      101.14      102.33      6.75 o 
   5   4  12       16.55       14.10      4.80 o 
   6   4  12     1092.17     1069.16     20.10 o 
   7   4  12        8.86        7.12      5.91 o 
   8   4  12      661.66      657.38     15.89 o 
   9   4  12        0.11        0.58      6.41 o 
  10   4  12       31.86       35.89      7.09 o 
  11   4  12        4.10        6.16      7.55 o 
  12   4  12       64.64       69.53      9.45 o 
  13   4  12        0.02        4.13      8.60 o 
  14   4  12      311.01      376.45     16.47 o 
  15   4  12        4.61        3.94     10.09 o 
   1   5  12     1984.42     2002.75     28.03 o 
   2   5  12       83.12       83.97      6.59 o 
   3   5  12      139.31      133.87      7.63 o 
   4   5  12        4.69       -0.90      4.98 o 
   5   5  12      139.42      138.43      8.27 o 
   6   5  12       47.75       45.26      6.96 o 
   7   5  12      622.09      628.43     15.56 o 
   8   5  12       39.27       39.02      7.41 o 
   9   5  12      346.19      364.57     13.19 o 
  10   5  12       12.03       13.59      7.42 o 
  11   5  12      633.23      644.80     18.90 o 
  12   5  12        0.39       -5.34      8.89 o 
  13   5  12      191.01      167.69     19.32 o 
  14   5  12       15.55       30.91     11.04 o 
   0   6  12     4801.89     4751.31    180.33 o 
   1   6  12       14.41        1.10      4.35 o 
   2   6  12      840.19      820.44     15.18 o 
   3   6  12       54.02       48.93      6.07 o 
   4   6  12      785.96      773.43     14.94 o 
   5   6  12        3.19       -2.37      5.80 o 
   6   6  12     1771.84     1792.19     33.52 o 
   7   6  12        2.82        5.87      6.66 o 
   8   6  12      624.27      647.97     17.96 o 
   9   6  12       24.70       27.85      8.40 o 
  10   6  12      183.53      179.85     11.91 o 
  11   6  12       22.05       23.80     10.10 o 
  12   6  12       57.43       59.19     12.22 o 
  13   6  12        1.50      -10.89     10.89 o 
  14   6  12       43.94       21.85     12.76 o 
   1   7  12       13.62       19.88      7.19 o 
   2   7  12      132.77      150.45      9.73 o 
   3   7  12     1116.85     1093.37     23.52 o 
   4   7  12        9.10        4.90      7.34 o 
   5   7  12      391.13      400.35     17.20 o 
   6   7  12        0.38       -6.69      6.69 o 
   7   7  12      304.39      308.76     16.00 o 
   8   7  12       21.80       18.24      9.86 o 
   9   7  12      194.13      202.14     14.17 o 
  10   7  12       11.71        3.09     11.19 o 
  11   7  12       78.41       87.32     14.28 o 
  12   7  12       13.25       13.92     13.01 o 
   0   8  12      143.29      137.51     15.41 o 
   1   8  12        5.25       -4.48      7.96 o 
   2   8  12       14.22       25.35      8.28 o 
   3   8  12       42.55       32.10      9.93 o 
   4   8  12       19.74        4.95      9.55 o 
   5   8  12       25.01       14.87      9.76 o 
   6   8  12        7.87       -1.76      9.52 o 
   7   8  12       37.04       36.63     12.30 o 
   8   8  12        4.83        0.46     11.84 o 
   9   8  12        0.54      -13.69     13.69 o 
  10   8  12       59.41       19.43     15.49 o 
  11   8  12        0.70      -10.20     21.87 o 
   1   9  12       41.59       32.68      9.57 o 
   2   9  12        5.37       -0.84      9.56 o 
   3   9  12       15.41       18.20     10.17 o 
   4   9  12       99.45       95.60     12.50 o 
   5   9  12       13.49       20.62     10.94 o 
   6   9  12        5.25        2.94     10.44 o 
   7   9  12       24.12       28.09     13.27 o 
   8   9  12        0.95       -1.03     15.24 o 
   9   9  12       17.10        4.91     15.75 o 
   0  10  12      165.92      188.75     31.53 o 
   1  10  12        1.59       -1.12     15.07 o 
   2  10  12      319.46      317.98     17.43 o 
   3  10  12        3.94      -10.46     10.46 o 
   4  10  12       68.30       56.18     12.35 o 
   5  10  12        0.92      -12.09     12.09 o 
   6  10  12      146.96      146.50     16.16 o 
   7  10  12       10.08        7.99     15.55 o 
   1  11  12      319.72      326.52     18.68 o 
   2  11  12       10.58       17.14     12.37 o 
   3  11  12      120.09       97.15     14.10 o 
   1   1  13      925.27      912.70     17.68 o 
   2   1  13       34.21       22.79      5.56 o 
   3   1  13      250.13      232.76      9.50 o 
   4   1  13      193.52      190.88      8.78 o 
   5   1  13      349.14      311.00     11.84 o 
   6   1  13      198.55      201.93      9.31 o 
   7   1  13     1178.88     1149.29     22.23 o 
   8   1  13      118.09      103.83      8.35 o 
   9   1  13      589.25      570.36     16.33 o 
  10   1  13      200.65      199.52     12.39 o 
  11   1  13        5.30        3.63      6.35 o 
  12   1  13       12.67       11.52      7.31 o 
  13   1  13        8.90        8.51      7.78 o 
  14   1  13       51.72       33.93      9.68 o 
  15   1  13       89.74      106.71     14.95 o 
   0   2  13     1435.79     1458.86     46.63 o 
   1   2  13      348.66      320.49     10.98 o 
   2   2  13     1847.09     1892.19     29.17 o 
   3   2  13       30.04       21.82      7.28 o 
   4   2  13      750.83      750.88     16.06 o 
   5   2  13       57.24       66.18      6.67 o 
   6   2  13      250.84      258.45     10.18 o 
   7   2  13       63.86       65.59      7.13 o 
   8   2  13      757.17      755.44     18.14 o 
   9   2  13       83.91       79.87      8.65 o 
  10   2  13      314.42      307.22     13.10 o 
  11   2  13        1.48        2.51      7.81 o 
  12   2  13      134.07      148.06     10.86 o 
  13   2  13       30.16       33.27      9.39 o 
  14   2  13      291.11      312.86     16.04 o 
  15   2  13       45.50       32.00     10.41 o 
   1   3  13      603.02      600.10     14.26 o 
   2   3  13       64.57       73.06      7.17 o 
   3   3  13      194.44      200.20      9.18 o 
   4   3  13       50.89       32.18      5.26 o 
   5   3  13      470.44      477.84     12.33 o 
   6   3  13        3.15       -3.15      5.51 o 
   7   3  13      765.62      758.22     16.84 o 
   8   3  13       76.81       68.91      7.38 o 
   9   3  13      220.84      216.58     11.41 o 
  10   3  13       70.20       56.69      8.95 o 
  11   3  13      250.79      277.88     17.27 o 
  12   3  13       58.11       47.22      9.35 o 
  13   3  13      349.29      385.16     25.35 o 
  14   3  13       10.54        4.77     12.24 o 
  15   3  13      209.88      226.89     21.03 o 
   0   4  13     1354.64     1365.34     62.10 o 
   1   4  13       58.11       53.39      6.78 o 
   2   4  13      754.80      740.92     16.16 o 
   3   4  13        3.02       -4.43      5.08 o 
   4   4  13      403.02      404.41     15.41 o 
   5   4  13        0.12        0.00      5.44 o 
   6   4  13      881.35      862.07     26.63 o 
   7   4  13        7.45       14.38      6.33 o 
   8   4  13      793.63      806.09     18.08 o 
   9   4  13       96.52      102.13      8.79 o 
  10   4  13      225.35      224.33     13.07 o 
  11   4  13       59.41       44.01      9.01 o 
  12   4  13      157.34      195.50     13.79 o 
  13   4  13       50.95       57.59     11.57 o 
  14   4  13       86.17       74.36     12.21 o 
   1   5  13      295.72      301.49     10.35 o 
   2   5  13        6.22        5.50      5.93 o 
   3   5  13      233.51      225.50      9.91 o 
   4   5  13        4.65        4.58      5.57 o 
   5   5  13       43.53       32.63      6.29 o 
   6   5  13      169.08      168.57      9.59 o 
   7   5  13      154.56      157.28      9.64 o 
   8   5  13       57.55       65.30      8.29 o 
   9   5  13      135.49      139.88      9.82 o 
  10   5  13       17.52        5.76      7.48 o 
  11   5  13        5.88       14.61      9.33 o 
  12   5  13        6.56       10.87      9.92 o 
  13   5  13        0.67        2.25     10.25 o 
   0   6  13      159.73      149.00     15.60 o 
   1   6  13      499.99      473.84     13.00 o 
   2   6  13       11.56        5.68      5.77 o 
   3   6  13        2.34        4.27      4.80 o 
   4   6  13        3.41       15.59      6.98 o 
   5   6  13       86.96       80.00      7.81 o 
   6   6  13      266.72      250.29     11.31 o 
   7   6  13       12.79        8.72      7.67 o 
   8   6  13       59.37       51.68      9.13 o 
   9   6  13        4.31        5.86      8.38 o 
  10   6  13       10.50        2.86      8.60 o 
  11   6  13       28.99       20.09     13.32 o 
  12   6  13        0.21        2.62     14.73 o 
  13   6  13       16.33        1.60     12.06 o 
   1   7  13     1534.12     1557.37     44.64 o 
   2   7  13       14.44       17.34      6.77 o 
   3   7  13      281.04      302.42     13.95 o 
   4   7  13       25.32       26.17      8.22 o 
   5   7  13      263.55      263.21     15.10 o 
   6   7  13       25.96       21.59      9.71 o 
   7   7  13      326.77      342.09     17.02 o 
   8   7  13       44.31       41.12     10.78 o 
   9   7  13       67.74       71.33     11.93 o 
  10   7  13        0.20       -1.26     11.47 o 
  11   7  13       73.10       67.95     13.99 o 
   0   8  13      341.37      296.58     20.36 o 
   1   8  13       60.11       62.02      9.81 o 
   2   8  13       21.92       13.76      8.73 o 
   3   8  13      145.22      165.68     15.18 o 
   4   8  13      111.49      100.05     13.56 o 
   5   8  13        8.67        7.58     11.33 o 
   6   8  13      320.64      321.53     19.13 o 
   7   8  13       17.96       -6.51     11.68 o 
   8   8  13      168.99      195.57     17.03 o 
   9   8  13        6.31        2.19     14.59 o 
  10   8  13       89.56       94.18     18.19 o 
   1   9  13       81.18       96.71     11.02 o 
   2   9  13       49.09       36.59     11.24 o 
   3   9  13      475.59      443.39     19.53 o 
   4   9  13       31.31       26.27     11.21 o 
   5   9  13      260.13      271.92     19.21 o 
   6   9  13       11.15        1.89     12.64 o 
   7   9  13       94.22      115.91     15.64 o 
   8   9  13       76.11       55.99     17.52 o 
   0  10  13      229.87      213.52     20.70 o 
   1  10  13       24.70        0.65     11.03 o 
   2  10  13       72.61       46.52     12.41 o 
   3  10  13        0.03       -3.40     10.83 o 
   4  10  13       71.74       69.11     13.20 o 
   5  10  13        0.05       -8.83     11.48 o 
   0   0  14      482.21      510.76     32.23 o 
   1   0  14       22.27       20.01      8.40 o 
   2   0  14      664.03      669.95     22.04 o 
   3   0  14      294.02      282.80     15.31 o 
   4   0  14       57.51       48.71     11.74 o 
   5   0  14       18.34       23.42      8.81 o 
   6   0  14      751.62      716.60     26.82 o 
   7   0  14      272.16      251.52     24.16 o 
   8   0  14     1273.29     1302.52     39.81 o 
   9   0  14      282.04      216.23     18.14 o 
  10   0  14       97.17       93.78     14.86 o 
  11   0  14     1002.51      959.65     36.41 o 
  12   0  14       29.29       24.48     13.52 o 
  13   0  14       88.49       83.38     16.67 o 
  14   0  14      287.51      272.27     21.54 o 
   1   1  14      499.16      520.99     13.58 o 
   2   1  14       16.64       23.19      5.88 o 
   3   1  14      379.42      362.96     11.98 o 
   4   1  14       32.32       31.36      6.21 o 
   5   1  14       93.54       76.62      7.25 o 
   6   1  14       85.22       93.19      7.73 o 
   7   1  14      104.31      106.83      9.89 o 
   8   1  14      133.77      138.03     10.05 o 
   9   1  14      650.67      627.65     23.40 o 
  10   1  14        7.32       -2.94      8.25 o 
  11   1  14       87.82       56.14      9.99 o 
  12   1  14      163.16      183.02     11.97 o 
  13   1  14       70.98       60.83      9.87 o 
  14   1  14        6.66        0.56     10.16 o 
   0   2  14      229.46      241.34     14.36 o 
   1   2  14        2.09       -1.91      5.35 o 
   2   2  14      264.25      288.96     11.67 o 
   3   2  14       83.35       85.71      7.20 o 
   4   2  14       81.87       73.35      7.23 o 
   5   2  14       25.41       20.69      6.17 o 
   6   2  14      236.81      203.21      9.89 o 
   7   2  14       18.30       14.27      7.29 o 
   8   2  14      292.12      298.02     14.08 o 
   9   2  14        2.97        9.15      8.20 o 
  10   2  14        4.70       13.22      6.11 o 
  11   2  14       59.71       82.53      9.99 o 
  12   2  14        8.83        1.13      8.57 o 
  13   2  14       13.10        6.20     11.04 o 
  14   2  14       37.18       23.33     11.05 o 
   1   3  14       64.26       64.36      7.02 o 
   2   3  14       69.25       65.55      7.17 o 
   3   3  14        8.13       12.57      6.04 o 
   4   3  14        0.22       -1.03      5.01 o 
   5   3  14       97.47      103.15      8.05 o 
   6   3  14        0.27        1.83      7.33 o 
   7   3  14       86.65       81.29      8.78 o 
   8   3  14        0.27        7.68      7.32 o 
   9   3  14       68.95       42.20     11.51 o 
  10   3  14        5.47       10.16      7.87 o 
  11   3  14       56.62       57.74      9.31 o 
  12   3  14       15.45        6.67      8.68 o 
  13   3  14        0.05        0.92      9.92 o 
  14   3  14        7.71       28.06     11.35 o 
   0   4  14     1302.59     1300.18     32.84 o 
   1   4  14        0.00        0.93      6.50 o 
   2   4  14      718.06      754.56     18.25 o 
   3   4  14      289.63      278.37     11.23 o 
   4   4  14      352.45      370.21     12.78 o 
   5   4  14        2.95       20.83      7.22 o 
   6   4  14      405.26      386.81     13.22 o 
   7   4  14        0.76        4.89      6.91 o 
   8   4  14      191.40      192.88     10.43 o 
   9   4  14      131.42      124.82      9.67 o 
  10   4  14      236.70      253.91     12.95 o 
  11   4  14      119.89      109.61     10.55 o 
  12   4  14      175.16      202.51     14.40 o 
  13   4  14        8.54       -9.49     10.28 o 
   1   5  14     1020.75     1026.96     21.12 o 
   2   5  14       11.66       20.13      7.24 o 
   3   5  14      118.43      119.67      8.70 o 
   4   5  14        3.39       -4.24      6.37 o 
   5   5  14      820.78      909.65     19.23 o 
   6   5  14        0.24       -1.58      5.32 o 
   7   5  14      741.96      802.10     18.72 o 
   8   5  14       78.89       70.78      8.72 o 
   9   5  14      121.26      137.58     10.27 o 
  10   5  14        3.43        2.30      7.85 o 
  11   5  14       79.44      104.55     10.95 o 
  12   5  14       28.60       38.73     10.73 o 
   0   6  14      303.44      265.87     19.01 o 
   1   6  14       33.81       43.65      8.11 o 
   2   6  14      267.91      274.66     12.50 o 
   3   6  14       18.76        5.97      4.76 o 
   4   6  14      530.10      560.85     17.67 o 
   5   6  14        1.46        4.13      7.12 o 
   6   6  14      316.64      336.02     20.62 o 
   7   6  14        0.01        4.01      8.33 o 
   8   6  14      274.81      306.81     13.97 o 
   9   6  14        2.12        3.02      8.75 o 
  10   6  14      286.41      267.63     14.09 o 
  11   6  14        1.07      -10.20     10.20 o 
   1   7  14      695.12      755.74     39.95 o 
   2   7  14       65.56       43.54      7.60 o 
   3   7  14      127.01      136.57     12.46 o 
   4   7  14       11.91       10.10      9.27 o 
   5   7  14      250.87      258.01     15.32 o 
   6   7  14       78.54       64.74     11.01 o 
   7   7  14      218.85      224.77     15.06 o 
   8   7  14        0.76        0.66     10.86 o 
   9   7  14      126.12      116.03     13.11 o 
  10   7  14        0.02       -3.40     11.73 o 
   0   8  14       20.67       25.93     17.34 o 
   1   8  14       81.13       77.00     12.68 o 
   2   8  14      101.50      110.47     12.57 o 
   3   8  14       65.35       43.72     12.60 o 
   4   8  14      153.05      125.86     14.64 o 
   5   8  14        1.41      -11.31     11.31 o 
   6   8  14        2.52       20.87     12.52 o 
   7   8  14        0.37        5.37     12.42 o 
   8   8  14        0.60        1.35     13.65 o 
   9   8  14        0.01       -0.62     15.67 o 
   1   9  14      168.99      185.53     15.04 o 
   2   9  14       43.90       30.64     12.96 o 
   3   9  14      158.59      169.07     16.95 o 
   4   9  14        4.85       -2.36     15.47 o 
   5   9  14       17.75       15.85     13.08 o 
   6   9  14       12.78       -2.56     12.90 o 
   0  10  14      252.77      224.75     21.75 o 
   1  10  14       10.69        4.72     11.77 o 
   1   1  15      342.38      346.25     12.22 o 
   2   1  15        9.16       13.50      6.50 o 
   3   1  15      442.48      462.30     15.53 o 
   4   1  15      453.03      434.16     16.29 o 
   5   1  15      337.74      339.92     12.29 o 
   6   1  15        1.40        1.45      6.20 o 
   7   1  15      121.05      134.84     10.15 o 
   8   1  15       87.92       93.45     10.23 o 
   9   1  15       42.58       45.92      9.79 o 
  10   1  15       41.14       35.22      9.60 o 
  11   1  15       34.20       32.65      9.87 o 
  12   1  15       26.44       22.93     10.04 o 
  13   1  15       60.88       89.29     12.25 o 
   0   2  15      408.94      398.07     18.62 o 
   1   2  15        0.81       -0.47      6.07 o 
   2   2  15      256.36      255.65     16.01 o 
   3   2  15       33.76       36.53      6.90 o 
   4   2  15      127.79      129.63      8.68 o 
   5   2  15       97.10      101.99      8.87 o 
   6   2  15      436.21      418.52     14.94 o 
   7   2  15        9.62       12.35      7.37 o 
   8   2  15      833.84      911.41     21.54 o 
   9   2  15        0.60        0.79      8.45 o 
  10   2  15      127.01      129.43     11.85 o 
  11   2  15        0.05       11.00      9.44 o 
  12   2  15       79.45       79.82     11.77 o 
  13   2  15       25.99       22.71     10.45 o 
   1   3  15     1884.11     2025.64     32.17 o 
   2   3  15       99.58      105.29      8.58 o 
   3   3  15      643.31      667.77     16.52 o 
   4   3  15       14.29       18.06      6.58 o 
   5   3  15      235.80      244.78     11.04 o 
   6   3  15        8.74       -0.03      7.30 o 
   7   3  15      634.37      659.62     18.25 o 
   8   3  15       28.68       28.71      8.42 o 
   9   3  15      508.87      518.58     22.56 o 
  10   3  15        1.87       -4.38      8.99 o 
  11   3  15      145.14      162.07     14.05 o 
  12   3  15       29.47       32.90     10.92 o 
  13   3  15      151.02      174.17     16.20 o 
   0   4  15      397.94      409.97     19.52 o 
   1   4  15      182.64      177.92     10.83 o 
   2   4  15      490.39      511.41     16.02 o 
   3   4  15       40.31       40.09      7.53 o 
   4   4  15      412.34      410.73     19.58 o 
   5   4  15       12.74        7.37      7.43 o 
   6   4  15      763.63      789.43     19.92 o 
   7   4  15       30.11       25.93      8.42 o 
   8   4  15      178.36      177.73     11.80 o 
   9   4  15       34.12       26.05      8.54 o 
  10   4  15       85.19       97.13     11.67 o 
  11   4  15       11.44       18.03      9.24 o 
  12   4  15       28.67       50.48     11.37 o 
   1   5  15       18.08       11.16      6.95 o 
   2   5  15       39.46       45.39      7.66 o 
   3   5  15      238.39      217.44     10.80 o 
   4   5  15        4.33        2.95      7.49 o 
   5   5  15       12.42       17.44      8.38 o 
   6   5  15        0.20        7.22      7.78 o 
   7   5  15       63.43       76.99      9.57 o 
   8   5  15        5.63       14.09      8.67 o 
   9   5  15       34.28       30.24      8.61 o 
  10   5  15       13.92       16.78      8.64 o 
  11   5  15       30.66       36.40      9.89 o 
   0   6  15       82.85       78.23     10.84 o 
   1   6  15      221.62      191.25     11.19 o 
   2   6  15       71.47       93.46      8.83 o 
   3   6  15       19.40       20.07      7.09 o 
   4   6  15        0.26        5.17      8.34 o 
   5   6  15        3.91       -0.11      8.40 o 
   6   6  15       19.70       21.23      9.58 o 
   7   6  15        1.62        0.70      9.01 o 
   8   6  15        0.28       -4.89      8.53 o 
   9   6  15        0.60        9.15      9.07 o 
  10   6  15        0.77       -2.39      9.36 o 
   1   7  15        3.88        1.76      8.77 o 
   2   7  15        1.77       14.06      8.93 o 
   3   7  15       57.30       34.72     12.09 o 
   4   7  15        0.93       -8.98     11.26 o 
   5   7  15      116.44       99.96     15.47 o 
   6   7  15        2.94       -4.77     11.25 o 
   7   7  15      127.11      130.36     13.40 o 
   8   7  15       17.39       17.59     10.78 o 
   9   7  15       42.70       45.83     12.28 o 
   0   8  15     1142.86     1222.85     50.51 o 
   1   8  15       66.73       82.71     14.49 o 
   2   8  15      290.07      316.36     23.53 o 
   3   8  15       58.99       60.25     16.79 o 
   4   8  15      110.49      112.17     17.91 o 
   5   8  15      100.90      112.16     16.60 o 
   6   8  15       48.31       61.30     14.04 o 
   7   8  15       81.68       86.72     15.14 o 
   1   9  15      119.05      103.43     18.81 o 
   2   9  15        2.75       -9.73     14.77 o 
   3   9  15       40.27       31.52     16.84 o 
   0   0  16       74.99       52.16     14.61 o 
   1   0  16       14.72        3.82      8.91 o 
   2   0  16      380.71      345.25     20.49 o 
   3   0  16      151.26      153.95     13.55 o 
   4   0  16      829.63      866.79     36.81 o 
   5   0  16       26.05       34.72     10.18 o 
   6   0  16      199.47      210.34     16.49 o 
   7   0  16       42.05       23.18     14.36 o 
   8   0  16      521.22      485.59     26.09 o 
   9   0  16       29.90       29.07     13.45 o 
  10   0  16      136.17      141.58     17.93 o 
  11   0  16       11.42       -0.67     12.81 o 
  12   0  16       22.20       24.88     14.90 o 
   1   1  16      221.93      210.52     10.57 o 
   2   1  16        7.70        9.24      7.47 o 
   3   1  16       19.33       22.84      6.75 o 
   4   1  16       33.10       30.48      7.08 o 
   5   1  16        2.75       -3.21      6.39 o 
   6   1  16       20.13        9.15      5.82 o 
   7   1  16      272.02      250.84     13.24 o 
   8   1  16       29.71       26.53      9.25 o 
   9   1  16       32.44       33.26      9.49 o 
  10   1  16       28.65       18.79     13.94 o 
  11   1  16       19.00       26.02     10.20 o 
  12   1  16        3.05        6.21      9.91 o 
   0   2  16        5.30       14.34      9.58 o 
   1   2  16        2.45       -5.13      6.29 o 
   2   2  16      380.92      347.45     13.75 o 
   3   2  16        1.50       15.42      6.77 o 
   4   2  16      145.37      143.64      9.59 o 
   5   2  16        3.89        7.07      6.69 o 
   6   2  16       52.93       84.34      9.38 o 
   7   2  16       17.35       21.45      8.26 o 
   8   2  16        7.44        4.07      8.03 o 
   9   2  16        3.97       21.04      9.56 o 
  10   2  16       89.79       79.47     10.77 o 
  11   2  16       95.05       99.52     12.24 o 
  12   2  16        0.94        9.65     10.51 o 
   1   3  16      150.13      170.30     10.18 o 
   2   3  16       40.52       51.02      8.41 o 
   3   3  16        8.91        9.81      7.09 o 
   4   3  16       91.40       89.52      8.70 o 
   5   3  16       33.27       40.78      8.45 o 
   6   3  16        1.65        8.59      8.04 o 
   7   3  16       18.11       15.45      8.55 o 
   8   3  16        1.63       -0.33      8.19 o 
   9   3  16       11.69        9.34      9.31 o 
  10   3  16        0.00       12.42      9.80 o 
  11   3  16       40.43       70.99     11.77 o 
   0   4  16      751.80      829.19     32.87 o 
   1   4  16       16.75       21.94      7.44 o 
   2   4  16      323.03      325.77     12.76 o 
   3   4  16       64.55       62.39      8.31 o 
   4   4  16       80.59       77.22      8.49 o 
   5   4  16       51.16       55.66      8.94 o 
   6   4  16      232.14      271.02     13.23 o 
   7   4  16        2.74       10.08      8.07 o 
   8   4  16      196.58      225.42     13.11 o 
   9   4  16        0.01        5.60      8.76 o 
  10   4  16       64.96      102.15     12.34 o 
  11   4  16        6.26       21.34     10.64 o 
   1   5  16      446.21      455.14     15.73 o 
   2   5  16       28.82       32.28      7.93 o 
   3   5  16      267.90      321.82     13.59 o 
   4   5  16        7.62       19.58      8.15 o 
   5   5  16      415.84      448.64     16.42 o 
   6   5  16       26.03       23.60      8.87 o 
   7   5  16      412.88      428.73     16.67 o 
   8   5  16        2.67        8.90      9.40 o 
   9   5  16      160.30      196.74     13.06 o 
  10   5  16       15.18       17.19     10.50 o 
   0   6  16      753.16      811.72     46.52 o 
   1   6  16       19.92       30.59     10.77 o 
   2   6  16        5.56        8.87      8.19 o 
   3   6  16        7.93       12.11      8.84 o 
   4   6  16        9.62       16.78      9.26 o 
   5   6  16       10.89        7.98      9.40 o 
   6   6  16      215.68      225.28     14.48 o 
   7   6  16       12.99       16.79     10.29 o 
   8   6  16      158.72      177.01     13.96 o 
   9   6  16       17.97       30.91     11.50 o 
   1   7  16      142.50      142.02     12.37 o 
   2   7  16       58.36       39.16     12.80 o 
   3   7  16      256.82      274.60     19.01 o 
   4   7  16        2.03       20.52     17.09 o 
   5   7  16       22.06       28.05     12.78 o 
   6   7  16        0.91       -1.88     12.11 o 
   7   7  16       52.56       46.05     13.98 o 
   0   8  16       99.73      155.46     43.09 o 
   1   8  16        7.90        2.41     13.11 o 
   2   8  16        0.12      -10.68     14.67 o 
   3   8  16       10.92        3.69     15.89 o 
   4   8  16       50.84       28.15     16.56 o 
   1   1  17       82.43      106.46      8.91 o 
   2   1  17       20.32       19.79      7.72 o 
   3   1  17        1.78        4.98      6.72 o 
   4   1  17       66.92       69.86      8.54 o 
   5   1  17       16.72       22.34      7.48 o 
   6   1  17       63.86       68.55      9.20 o 
   7   1  17       50.75       51.80      9.16 o 
   8   1  17       12.63       15.84      9.46 o 
   9   1  17       17.30       20.65      9.61 o 
  10   1  17        3.02       -2.26      9.64 o 
  11   1  17       23.78       38.66     11.70 o 
   0   2  17      343.39      324.40     18.38 o 
   1   2  17       18.18       13.48      7.23 o 
   2   2  17      235.13      262.59     12.99 o 
   3   2  17       54.86       43.75      8.13 o 
   4   2  17      125.31      146.80     10.01 o 
   5   2  17      129.89      124.81      9.85 o 
   6   2  17      176.50      181.47     11.82 o 
   7   2  17        3.45       11.45      8.39 o 
   8   2  17      320.98      358.83     28.20 o 
   9   2  17        0.37       16.25      9.65 o 
  10   2  17       50.12       61.63     11.81 o 
   1   3  17      698.51      720.05     19.35 o 
   2   3  17        5.32       13.05      7.67 o 
   3   3  17      492.33      474.90     15.54 o 
   4   3  17       43.25       42.40      8.25 o 
   5   3  17      450.51      489.42     21.89 o 
   6   3  17        6.33       15.66      8.47 o 
   7   3  17      478.52      490.87     17.87 o 
   8   3  17        4.16        6.52      9.48 o 
   9   3  17      263.92      274.52     15.72 o 
  10   3  17        1.07       15.44     10.44 o 
   0   4  17      113.39      112.41     13.51 o 
   1   4  17        0.52       -0.41      7.37 o 
   2   4  17      308.26      321.59     13.34 o 
   3   4  17        0.07       13.62      7.66 o 
   4   4  17       30.60       42.84      9.13 o 
   5   4  17       29.80       40.74      9.07 o 
   6   4  17       46.91       60.08      9.76 o 
   7   4  17        2.78       17.26      9.07 o 
   8   4  17       64.30       66.65     10.16 o 
   9   4  17        1.06       24.09     10.61 o 
   1   5  17        2.61        9.08      8.21 o 
   2   5  17        0.95       16.93      7.98 o 
   3   5  17       17.00       19.06      8.10 o 
   4   5  17       16.46       11.97      8.69 o 
   5   5  17       14.34       20.36      8.97 o 
   6   5  17       14.40       31.55      9.61 o 
   7   5  17       17.42       12.93      9.20 o 
   8   5  17        3.00       -5.83      9.00 o 
   0   6  17       30.48       27.57     14.43 o 
   1   6  17       10.64        6.52      9.30 o 
   2   6  17        7.15       22.74      8.95 o 
   3   6  17       56.98       53.90     10.57 o 
   4   6  17        0.58       12.23      9.56 o 
   5   6  17       39.56       54.17     11.01 o 
   6   6  17       37.54       44.51     11.24 o 
   1   7  17       24.77       22.96     11.87 o 
   2   7  17       39.86       41.77     13.45 o 
   3   7  17        5.55       -2.20     12.50 o 
   4   7  17       56.82       59.19     14.46 o 
   0   0  18      473.40      509.50     32.66 o 
   1   0  18        2.07        1.75     10.36 o 
   2   0  18      212.48      239.57     17.20 o 
   3   0  18       59.55       36.78     13.75 o 
   4   0  18        3.53        0.13     10.12 o 
   5   0  18       59.26       51.66     12.19 o 
   6   0  18      160.53      157.84     18.10 o 
   7   0  18       11.19       16.92     22.60 o 
   8   0  18      329.93      323.01     23.53 o 
   9   0  18       46.69       51.39     15.84 o 
   1   1  18      163.00      163.95     11.39 o 
   2   1  18        2.11        4.31      7.53 o 
   3   1  18      185.27      182.76     11.03 o 
   4   1  18       18.88       27.45      8.09 o 
   5   1  18      207.15      241.54     12.44 o 
   6   1  18       21.68       16.90      8.80 o 
   7   1  18      178.86      204.05     14.07 o 
   8   1  18        1.71       10.74      9.70 o 
   9   1  18      207.32      256.53     15.49 o 
   0   2  18      132.42      135.21     14.56 o 
   1   2  18       35.95       17.65      8.45 o 
   2   2  18      307.41      316.78     13.50 o 
   3   2  18       23.82       29.61      8.08 o 
   4   2  18        3.94       15.21      7.81 o 
   5   2  18       44.73       40.53      9.03 o 
   6   2  18       26.97       32.74      9.30 o 
   7   2  18        2.63       27.10      9.37 o 
   8   2  18       73.32       99.97     11.92 o 
   9   2  18        4.48       14.95     10.44 o 
   1   3  18       40.72       38.77      8.41 o 
   2   3  18        0.00        3.78      9.36 o 
   3   3  18        4.44        8.62      7.98 o 
   4   3  18        7.90        9.22      7.83 o 
   5   3  18        4.47        9.66      8.59 o 
   6   3  18       14.84       32.30      9.31 o 
   7   3  18        0.06        5.50      8.98 o 
   8   3  18        0.13       18.32      9.95 o 
   0   4  18      128.86      100.80     16.71 o 
   1   4  18        0.75       -1.17      8.26 o 
   2   4  18       57.74       51.64      8.89 o 
   3   4  18       18.05       20.90      8.31 o 
   4   4  18       23.29       33.01      9.31 o 
   5   4  18       11.87       17.03      8.97 o 
   6   4  18       78.29       72.34     10.53 o 
   7   4  18        1.40        5.36      9.28 o 
   1   5  18      177.11      191.36     12.63 o 
   2   5  18        0.05        5.48      8.03 o 
   3   5  18       58.18       87.84     10.82 o 
   4   5  18       13.63       10.93     11.30 o 
   5   5  18      114.76      142.83     12.25 o 
   6   5  18        5.17       14.57     13.05 o 
   0   6  18       70.87       57.39     16.11 o 
   1   6  18        4.18       13.65     10.05 o 
   2   6  18       88.45      124.95     17.13 o 
   3   6  18       11.49       14.83     11.46 o 
   1   1  19        1.29        1.33      9.27 o 
   2   1  19       87.06      115.23     10.18 o 
   3   1  19       17.92       23.23      8.41 o 
   4   1  19        3.55        0.62      8.08 o 
   5   1  19       50.64       56.31      9.20 o 
   6   1  19        0.21        4.96     12.17 o 
   7   1  19       88.00      109.24     12.18 o 
   0   2  19      461.31      455.97     22.75 o 
   1   2  19       13.40       16.57      8.94 o 
   2   2  19      278.65      294.33     13.66 o 
   3   2  19        1.46        7.19      8.00 o 
   4   2  19       66.33       74.68      9.59 o 
   5   2  19        1.48       10.29      9.06 o 
   6   2  19       67.56       82.88     10.92 o 
   1   3  19      206.63      221.35     13.17 o 
   2   3  19       42.00       45.50      9.21 o 
   3   3  19       68.49       75.91      9.98 o 
   4   3  19       35.89       36.93      9.59 o 
   5   3  19       36.26       50.02     10.28 o 
   0   4  19        1.96        9.28     11.43 o 
   1   4  19        0.36       -0.58      8.02 o 
   2   4  19       53.66       54.47      9.53 o 
   3   4  19       18.59       23.93      8.86 o 
   4   4  19       29.28       41.85     10.12 o 
   0   0  20       51.74       70.32     24.52 o 
   1   0  20       20.36       28.33     15.58 o 
   2   0  20       66.00       84.12     14.39 o 
   3   0  20       58.91       72.79     13.81 o 
   1   1  20      311.53      329.49     14.63 o 
   2   1  20       51.99       81.98     10.03 o 
   3   1  20      103.67      108.85     10.69 o 
   0   2  20        5.17        2.38     14.10 o 
   1   2  20        1.24       -1.95      8.39 o 
   2   2  20       31.24       51.10     10.87 o 
                                                 
